# Supplementary material for: Extensive Metabolic Profiles of Leaves and Stems from the Medicinal Plant Dendrobium officinale Kimura et Migo
Source: Metabolites. 2019 Oct 4;9(10):215. doi: 10.3390/metabo9100215 (PMC6835975; doi:10.3390/metabo9100215)
Supplement: Supplementary file 1 [file metabolites-09-00215-s001.zip › Table S1.xlsx]

## Sheet: Feuil1
Index	KEGG ID	Compounds	Class	mix01	mix02	mix03	Leaf-1	Leaf-2	Leaf-3	Stem-1	Stem-2	Stem-3
pme0499	C00794	D-Sorbitol	Alcohols and polyols	31700	35000	35700	29000	25500	44500	25900	24500	26700
pme0513	C00379	Xylitol	Alcohols and polyols	59300	56400	52500	79800	84000	81500	47500	43100	53700
pme1261	C05944	Pantothenol	Alcohols and polyols	3000000	3290000	3160000	1040000	725000	1470000	4970000	3980000	4190000
pme2136	-	DL-threitol	Alcohols and polyols	15300	22700	16700	28100	10600	20000	14600	14100	13600
pme2237	C01697	Dulcitol	Alcohols and polyols	28400	42200	39800	35300	41300	50800	25600	29500	21800
pme2256	C01904	D-Arabitol	Alcohols and polyols	77000	80200	84300	87700	103000	85600	54700	51600	61500
pme2529	C07326	1,5-Anhydro-D-glucitol	Alcohols and polyols	77000	85800	63600	112000	96100	124000	88900	85900	48100
pmb0037	C06199	Hordenine	Alkaloids	693000	589000	726000	421000	221000	766000	561000	693000	560000
pmb0782	C01746	Piperidine	Alkaloids	3470000	3160000	3050000	1280000	630000	1800000	4180000	4040000	4010000
pme0059	C06526	Quinine	Alkaloids	244000	283000	279000	177000	124000	345000	156000	157000	156000
pme1611	-	Isohemiphloin	Alkaloids	140000	153000	168000	172000	175000	214000	140000	158000	145000
pme1828	C00719	Betaine	Alkaloids	1100000	1680000	1560000	1690000	2410000	1080000	1750000	1510000	1540000
pme2155	C07480	Theobromine	Alkaloids	818000	658000	806000	822000	649000	1210000	507000	444000	467000
pme2268	C01004	Trigonelline	Alkaloids	673000	639000	614000	585000	532000	550000	649000	585000	616000
pmb0034	C01425	Glu-Glu	Amino acid derivatives	181000	143000	139000	79300	55600	111000	223000	186000	156000
pmb0115	C02794	3-Hydroxykynurenine	Amino acid derivatives	554000	624000	584000	258000	195000	615000	384000	289000	255000
pmb0464	-	Aspartic acid di-O-glucoside	Amino acid derivatives	1880000	1360000	1520000	1000000	441000	1060000	997000	1160000	1130000
pmb1283	-	L-Glutaminyl-L-valyl-L-valyl-L-cysteine	Amino acid derivatives	1030000	889000	720000	258000	127000	343000	1440000	1200000	1240000
pmb2561	C02712	N-Acetylmethionine	Amino acid derivatives	25400	24800	21700	35400	38500	48600	36200	44300	64300
pmb2591	C03137	Acetyl tryptophan	Amino acid derivatives	1230000	1250000	1170000	846000	737000	936000	1370000	1710000	2180000
pmb2673	-	3-(6-Hydroxy-3,4-dioxo-1,5-cyclohexadien-1-yl)-L-alanine	Amino acid derivatives	295000	322000	278000	324000	370000	327000	278000	307000	306000
pmb2855	-	L-Glutamine O-hexside	Amino acid derivatives	83600	123000	139000	186000	165000	157000	129000	96000	117000
pmb2857	-	L-Glutamic acid O-glucoside	Amino acid derivatives	39400	54300	58100	109000	94600	123000	107000	112000	129000
pmb2873	-	3-(2-Naphthyl)-D-alanine	Amino acid derivatives	1950000	2000000	2020000	1290000	1430000	1630000	2900000	2520000	2620000
pmb3264	C00127	Glutathione oxidized	Amino acid derivatives	3600000	3870000	3830000	2050000	959000	840000	4220000	3990000	4690000
pmb3649	-	L-Cysteinyl-L-leucylglycyl-L-alanylglycylglycyl-L-alanylglycyl-L-cysteine	Amino acid derivatives	14000	10100	13500	3060	5580	3780	15500	28000	24600
pme0025	C00328	L-Kynurenine	Amino acid derivatives	52200	46300	59200	35100	15800	74000	61300	52200	43900
pme0056	-	2,3-dimethylsuccinic acid	Amino acid derivatives	1950000	1920000	1860000	1390000	1650000	1480000	2490000	2660000	2810000
pme0066	C00581	Guanidineacetic acid	Amino acid derivatives	48300	39000	41400	40500	47300	70000	47900	38000	36000
pme0075	C00624	N-Acetyl-L-glutamic acid	Amino acid derivatives	470000	525000	528000	468000	461000	593000	619000	527000	473000
pme0109	C07194	(-)-3-(3,4-Dihydroxyphenyl)-2-methylalanine	Amino acid derivatives	19100000	18600000	18400000	10900000	5020000	17900000	16900000	14700000	14600000
pme0113	C00669	γ-Glu-Cys	Amino acid derivatives	473000	427000	445000	541000	468000	581000	1130000	1040000	1050000
pme0118	C05942	Pyrrole-2-carboxylic acid	Amino acid derivatives	31000	25400	28500	22700	66100	57500	17000	48000	80200
pme0120	C00431	5-Aminovaleric acid	Amino acid derivatives	182000	186000	182000	114000	71100	162000	173000	175000	215000
pme0121	C02727	N6-Acetyl-L-lysine	Amino acid derivatives	91000	105000	100000	56500	84900	76500	120000	194000	113000
pme0124	-	Glycyl-L-proline	Amino acid derivatives	11700	24600	18800	2770	3970	23800	16800	21100	33000
pme0129	C00993	D-Alanyl-D-Alanine	Amino acid derivatives	60600	55300	61500	67600	54100	68600	37500	30600	35400
pme0132	-	Asp-phe	Amino acid derivatives	192000	186000	190000	154000	170000	167000	224000	253000	257000
pme0137	-	Nα-Acetyl-L-glutamine	Amino acid derivatives	1390000	1270000	1290000	971000	928000	1010000	1490000	1400000	1070000
pme0164	C05642	N-γ-Acetyl-N-2-Formyl-5-methoxykynurenamine	Amino acid derivatives	40700	44600	49200	36600	43700	39500	27200	35800	29700
pme0170	-	Nα-Acetyl-L-arginine	Amino acid derivatives	2170000	2200000	2110000	465000	266000	1510000	2630000	3550000	2750000
pme0174	-	N-Propionylglycine	Amino acid derivatives	125000	175000	140000	56000	47800	70800	189000	231000	203000
pme0176	C04148	Phenylacetyl-L-glutamine	Amino acid derivatives	86700	93000	100000	22500	26300	27300	145000	137000	190000
pme0181	C01152	1-Methylhistidine	Amino acid derivatives	753000	768000	845000	889000	402000	698000	666000	702000	755000
pme0190	C02155	N-Glycyl-L-leucine	Amino acid derivatives	166000	167000	172000	198000	210000	250000	159000	126000	155000
pme0231	-	N-(3-Indolylacetyl)-L-alanine	Amino acid derivatives	181000	223000	221000	16100	23700	169000	38200	271000	725000
pme0252	C02710	N-Acetyl-l-leucine	Amino acid derivatives	890000	940000	943000	513000	508000	557000	1250000	1240000	1380000
pme0278	C00666	2,6-Diaminooimelic acid	Amino acid derivatives	1600000	1540000	1550000	1850000	1900000	1260000	1710000	1540000	1770000
pme1008	-	3-Chloro-L-tyrosine	Amino acid derivatives	175000	191000	199000	84200	56300	127000	190000	164000	198000
pme1086	C00051	Glutathione reduced form	Amino acid derivatives	2890000	2640000	2720000	6120000	6520000	8270000	11400000	11100000	9240000
pme1228	C00643	5-Hydroxy-L-tryptophan	Amino acid derivatives	1180000	1120000	1030000	300000	128000	595000	1670000	1650000	1600000
pme1242	C11347	S-(methyl)glutathione	Amino acid derivatives	1840000	1670000	1830000	1080000	582000	863000	2650000	2660000	2980000
pme1283	C00021	S-(5'-Adenosy)-L-homocysteine	Amino acid derivatives	238000	265000	236000	342000	301000	257000	318000	317000	309000
pme1313	C02700	N'-Formylkynurenine	Amino acid derivatives	256000	235000	251000	73700	38500	137000	292000	229000	326000
pme1368	C00408	L-Pipecolic acid	Amino acid derivatives	366000	352000	348000	142000	180000	177000	450000	387000	424000
pme1419	-	L-Methionine methyl ester	Amino acid derivatives	59100	70800	51100	62500	59600	73900	98700	113000	124000
pme1715	C00449	L-Saccharopine	Amino acid derivatives	476000	436000	413000	337000	1260000	430000	365000	332000	280000
pme2046	-	3-N-Methyl-L-histidine	Amino acid derivatives	4750000	4420000	4510000	4280000	1110000	5890000	3450000	3330000	3230000
pme2122	C00388	Histamine	Amino acid derivatives	1240000	1190000	1190000	700000	661000	1130000	1160000	1470000	1640000
pme2427	-	N-Acetyl-L-tyrosine	Amino acid derivatives	210000	211000	206000	190000	215000	237000	191000	337000	207000
pme2559	C01042	N-Acetylaspartate	Amino acid derivatives	105000	108000	99600	101000	91400	101000	98600	100000	99100
pme2566	C03740	(5-L-Glutamyl)-L-amino acid	Amino acid derivatives	257000	281000	249000	220000	221000	234000	264000	250000	260000
pme2575	C00386	L-Carnosine	Amino acid derivatives	1390	2240	3620	638	2770	3200	7680	1280	3620
pme2617	-	Methionine sulfoxide	Amino acid derivatives	105000	116000	163000	122000	151000	113000	105000	71000	72900
pme2698	-	Phe-Phe	Amino acid derivatives	164000	175000	158000	78500	31800	173000	149000	178000	175000
pme2735	C00019	S-(5'-Adenosyl)-L-methionine	Amino acid derivatives	17800000	12500000	15400000	15400000	13800000	14300000	15100000	20900000	21500000
pme2758	C03079	4-Hydroxy-L-glutamic acid	Amino acid derivatives	67200	64600	68300	98700	66500	75600	72400	61600	68100
pme2770	C02291	L-Cystathionine	Amino acid derivatives	6600	6080	7130	3970	3430	3440	3440	7660	13000
pme2865	C20828	3-Methylcrotonyl glycine	Amino acid derivatives	12800	12700	12500	7730	6940	8780	20200	21000	15100
pme2914	C03761	3-Hydroxy-3-methylpentane-1,5-dioic acid	Amino acid derivatives	378000	474000	417000	393000	372000	527000	312000	332000	536000
pme3017	C03665	2-Aminoisobutyric acid	Amino acid derivatives	11600000	12800000	10600000	9890000	6540000	12100000	10600000	9880000	11100000
pme3033	C01026	N,N-Dimethylglycine	Amino acid derivatives	3110000	3640000	3240000	2010000	1610000	2410000	3830000	3740000	3590000
pme3038	C01879	5-oxoproline	Amino acid derivatives	6290000	7570000	7520000	3700000	2100000	4720000	8740000	7570000	7900000
pme3179	C01419	CYS-GLY	Amino acid derivatives	152000	177000	153000	344000	167000	371000	586000	617000	560000
pme3194	-	N-acetylglycine	Amino acid derivatives	2940000	2980000	2660000	2450000	3410000	2390000	3530000	2920000	2590000
pme3351	C04076	Allysine(6-Oxo DL-Norleucine)	Amino acid derivatives	109000	90300	88300	78900	96200	104000	175000	141000	156000
pme3384	-	N-Acetylthreonine	Amino acid derivatives	397000	391000	391000	601000	635000	550000	294000	215000	254000
pme3388	C01924	H-HomoArg-OH	Amino acid derivatives	6740000	8740000	8400000	6110000	2980000	7150000	9970000	10900000	10400000
pme3827	C00355	3,4-Dihydroxy-DL-phenylalanine	Amino acid derivatives	1300000	1450000	1500000	1510000	868000	1860000	1280000	1460000	1360000
pmb0449	C00956	2-Aminoadipic acid (L-Homoglutamic acid)	Amino acids	855000	798000	805000	897000	764000	849000	772000	786000	648000
pme0004	C02427	L-Homocitrulline	Amino acids	715000	681000	690000	804000	618000	780000	563000	640000	637000
pme0008	C00327	L-Citrulline	Amino acids	1990000	2200000	2120000	1830000	1370000	1400000	2250000	2040000	2440000
pme0009	C00065	L-Serine	Amino acids	930000	1070000	957000	1040000	865000	876000	1140000	1210000	1110000
pme0012	C00049	L-Aspartic acid	Amino acids	8580000	8030000	8020000	15200000	44400000	7080000	7550000	7660000	6700000
pme0014	C00025	L-Glutamic acid	Amino acids	29900000	31300000	31600000	44500000	56600000	31500000	31900000	26200000	32000000
pme0016	C00491	L-(-)-Cystine	Amino acids	30000	59600	34700	51500	24000	52900	45600	47100	66000
pme0019	C00123	L-Leucine	Amino acids	1690000	1780000	1590000	472000	247000	780000	2190000	2390000	2360000
pme0020	C00079	L-Phenylalanine	Amino acids	1100000	1230000	1270000	701000	687000	820000	1770000	1730000	1910000
pme0023	C00188	L-Threonine	Amino acids	2190000	2100000	2130000	2340000	2220000	1650000	2730000	2300000	2280000
pme0026	C00047	L-(+)-Lysine	Amino acids	11500000	12300000	14200000	6630000	10100000	4540000	22000000	13500000	17400000
pme0036	C00135	L-Histidine	Amino acids	1330000	1270000	1200000	782000	485000	594000	2170000	2040000	2320000
pme0039	C00183	L-Valine	Amino acids	6320000	7290000	7140000	2330000	1280000	2600000	10300000	10200000	10600000
pme0041	C00407	L-Isoleucine	Amino acids	1170000	1220000	1120000	363000	158000	608000	1730000	1760000	1770000
pme0043	C00062	L-(+)-Arginine	Amino acids	7880000	8350000	8660000	9150000	6200000	6540000	11100000	11400000	13500000
pme0050	C00078	L-Tryptophan	Amino acids	11700000	11800000	11700000	7240000	8680000	9920000	16400000	14000000	17900000
pme0057	C00155	DL-homocysteine	Amino acids	184000	243000	281000	45100	60200	119000	292000	228000	257000
pme0161	C00263	L-Homoserine	Amino acids	26900	27200	36100	19900	24600	28700	34700	32900	35500
pme0225	C00152	L-Asparagine	Amino acids	2140000	2190000	2330000	10100000	44900000	3690000	1580000	2080000	885000
pme0246	C00097	L-Cysteine	Amino acids	33000	40800	50300	60400	40500	49700	53900	54500	64500
pme0463	C01047	L-Theanine	Amino acids	65100	62500	85500	73000	30000	99300	75900	109000	92800
pme1002	C00483	L-Tyramine	Amino acids	11600000	11800000	10900000	10400000	3560000	15900000	6930000	5920000	7720000
pme1070	C00082	L-(-)-Tyrosine	Amino acids	2110000	2210000	2160000	1190000	1070000	1180000	3500000	2810000	3420000
pme1210	C00073	L-Methionine	Amino acids	2460000	2530000	2730000	1700000	1050000	2410000	6530000	7350000	5900000
pme1408	C00064	L-Glutamine	Amino acids	4420000	4660000	4500000	1100000	1410000	1090000	7390000	6340000	8290000
pme1872	C00148	L-Proline	Amino acids	27000	27000	27600	26300	24900	30400	34100	37200	38700
pme1988	C00041	L-Alanine	Amino acids	4730000	5130000	5210000	9000000	9590000	7330000	3620000	4400000	2770000
pme2527	C00077	L(+)-Ornithine	Amino acids	2200000	2590000	1910000	11800000	53100000	3550000	1700000	1800000	1120000
pme2634	C01826	Dl-Norvaline	Amino acids	5000000	5550000	5320000	1580000	927000	2000000	7630000	7370000	7150000
pme2890	C01817	L-Homocystine	Amino acids	98200	84500	76700	68800	36700	128000	85000	58300	53500
pmb0545	-	Rosinidin O-hexoside	Anthocyanins	781000	836000	644000	531000	392000	986000	862000	423000	563000
pmb0557	-	Cyanidin O-malonyl-malonylhexoside	Anthocyanins	58700	67400	69500	9	9	11300	31300	20400	38100
pmb2957	-	Cyanidin O-syringic acid	Anthocyanins	99300	112000	122000	97600	141000	154000	39400	40400	29600
pmb2961	-	Peonidin O-malonylhexoside	Anthocyanins	257000	200000	220000	379000	268000	342000	306000	222000	217000
pme0443	-	Malvidin 3-O-galactoside	Anthocyanins	681000	652000	483000	280000	149000	490000	816000	896000	741000
pme0444	C12140	Malvidin 3-O-glucoside (Oenin)	Anthocyanins	477000	348000	299000	144000	91300	364000	610000	657000	356000
pme3391	C12139	Petunidin 3-O-glucoside	Anthocyanins	103000	120000	165000	133000	90100	142000	79500	73900	89100
pmb0247	C00568	p-Aminobenzoate	Benzoic acid derivatives	1890000	2480000	2690000	1870000	1080000	2260000	2350000	2450000	2130000
pmb0824	-	Syringic acid O-feruloyl-O-hexoside	Benzoic acid derivatives	157000	131000	94300	89400	38200	139000	135000	79600	99000
pmb1318	-	8-Methyl-2-oxo-4-phenyl-2H-chromen-7-yl 4-(hexyloxy)benzoate	Benzoic acid derivatives	10100000	9580000	11600000	2710000	1180000	3840000	11600000	17100000	14200000
pmb1587	-	4-Hydroxy-3,5-diisopropylbenzaldehyde	Benzoic acid derivatives	77700	81800	99100	61100	29200	109000	60900	49800	55600
pmb2654	-	Anthranilate O-hexosyl-O-hexoside	Benzoic acid derivatives	623000	685000	734000	328000	424000	424000	727000	880000	781000
pmb2871	-	2,5-dihydroxy benzoic acid O-hexside	Benzoic acid derivatives	4540000	3990000	3730000	5010000	4330000	6460000	4530000	3160000	2180000
pmb2928	-	Gallic acid O-Hexoside	Benzoic acid derivatives	1360000	1360000	1410000	2620000	1220000	3150000	1260000	962000	333000
pmb3107	-	Syringic acid O-glucoside	Benzoic acid derivatives	20400000	21700000	22400000	29000000	32900000	33600000	13100000	11900000	11800000
pme0309	-	Methyl gallate	Benzoic acid derivatives	41400	40500	37600	21200	28000	27500	18700	25400	13600
pme0413	C00755	Vanillin	Benzoic acid derivatives	2000000	2420000	2330000	2150000	2360000	2460000	1640000	1570000	1550000
pme1162	C01424	Gallic acid	Benzoic acid derivatives	210000	226000	229000	323000	275000	243000	130000	137000	103000
pme1814	C00628	2,5-dihydroxybenzoic acid (Gentisic acid)	Benzoic acid derivatives	220000	272000	253000	335000	361000	417000	140000	112000	114000
pme2670	C00633	4-Hydroxybenzaldehyde	Benzoic acid derivatives	5950000	5920000	6060000	6730000	6570000	7180000	5850000	5010000	5270000
pme3434	-	Eudesmic acid (3,4,5-trimethoxybenzoic acid)	Benzoic acid derivatives	167000	173000	162000	180000	227000	201000	87500	127000	117000
pme3576	C00108	Anthranilic acid	Benzoic acid derivatives	110000	129000	167000	53800	30200	126000	88100	78700	84600
pma0134	-	D(-)-Threose	Carbohydrates	13300000	13300000	13600000	5320000	3100000	8930000	19800000	18000000	19200000
pma6455	C00117	Ribulose-5-phosphate	Carbohydrates	152000	176000	185000	168000	93400	136000	207000	155000	687000
pmb2507	C00672	2-Deoxyribose 1-phosphate	Carbohydrates	178000	204000	213000	118000	317000	238000	97900	202000	160000
pmb2653	-	D(+)-Melezitose O-rhamnoside	Carbohydrates	18800	17200	16000	16400	15400	16900	35900	26000	29300
pmb2858	C02052	Maltotetraose	Carbohydrates	37700	39700	40800	58300	48600	75600	55200	41800	43600
pmb3081	-	Glucarate O-Phosphoric acid	Carbohydrates	126000	111000	140000	448000	398000	363000	266000	255000	238000
pmb3088	C00689	Trehalose 6-phosphate	Carbohydrates	188000	192000	192000	285000	230000	267000	168000	168000	199000
pme0519	-	D-(+)-Sucrose	Carbohydrates	12400000	13000000	11500000	12000000	10400000	13300000	14000000	12100000	12500000
pme0524	-	D(+)-Melezitose	Carbohydrates	22400	18100	26800	25600	12200	29000	18000	17600	17600
pme0534	C00257	Gluconic acid	Carbohydrates	994000	1050000	1010000	1230000	1300000	1260000	989000	806000	926000
pme1021	C00198	D-(+)-Glucono-1,5-lactone	Carbohydrates	28100	38200	34000	37900	34700	31900	37300	29800	28400
pme1846	C00031	D(+)-Glucose	Carbohydrates	1850000	2030000	1790000	2130000	2220000	2430000	1840000	1660000	1570000
pme2019	-	DL-Arabinose	Carbohydrates	964000	959000	972000	864000	887000	936000	868000	987000	1070000
pme2253	C01040	L-Gulonic-γ-lactone	Carbohydrates	173000	185000	171000	179000	184000	231000	268000	307000	257000
pme2435	C01019	L-Fucose	Carbohydrates	141000	128000	140000	103000	101000	140000	109000	121000	133000
pme2755	C00140	N-Acetyl-D-glucosamine	Carbohydrates	8910000	8220000	9120000	10200000	8800000	8870000	9410000	9670000	8410000
pme3160	C00092	D-Glucose 6-phosphate	Carbohydrates	10100000	11100000	10800000	12800000	13100000	14200000	9310000	10200000	10900000
pme3163	-	D-Sedoheptuiose 7-phosphate	Carbohydrates	240000	206000	188000	559000	454000	563000	454000	332000	313000
pme3313	C00085	D-Fructose 6-phosphate	Carbohydrates	3000000	3810000	3420000	4250000	3820000	4610000	3360000	3640000	3210000
pme3705	C00191	D-glucoronic acid	Carbohydrates	312000	374000	385000	443000	421000	505000	318000	334000	292000
pmb0835	-	Gallocatechin-gallocatechin	Catechin derivatives	78000	63000	61800	45700	34600	89400	51300	32900	55800
pmb2831	-	Protocatechuic acid O-glucoside	Catechin derivatives	1320000	1300000	1380000	1740000	1570000	2180000	1230000	1390000	302000
pme1486	C09731	Epigallate catechin gallate (EGCG)	Catechin derivatives	93300	91800	90800	35900	61200	44000	375000	73000	76500
pme1514	C12136	Epigallocatechin (EGC)	Catechin derivatives	27200	28600	23400	25700	32400	28900	85400	29700	29700
pme1535	C12127	(+)-Gallocatechin (GC)	Catechin derivatives	16200	14000	17600	17600	13400	13400	13100	10800	12300
pme1562	-	Epicatechin gallate (ECG)	Catechin derivatives	157000	161000	167000	157000	209000	187000	189000	146000	164000
pme1824	C00230	Protocatechuic acid	Catechin derivatives	1060000	1240000	1230000	1690000	1850000	2020000	619000	495000	482000
pme2478	C16700	Protocatechuic aldehyde	Catechin derivatives	29000	33300	37100	34800	57700	53600	21300	25500	24800
pma1840	-	Coumaroyl choline	Cholines	130000	169000	163000	137000	76600	229000	91400	113000	106000
pma2405	-	Feruloylcholine	Cholines	1720000	1620000	1860000	768000	413000	2190000	1630000	1280000	1530000
pma6270	C00670	sn-Glycero-3-phosphocholine	Cholines	1110000	756000	786000	859000	1760000	492000	851000	1040000	900000
pmb0242	C00933	Sinapoylcholine	Cholines	1390000	1500000	1720000	841000	310000	2320000	1070000	758000	1090000
pmb0484	C00114	Choline	Cholines	1330000	958000	992000	872000	800000	1120000	721000	821000	885000
pmb1754	C00588	O-Phosphocholine	Cholines	779000	630000	878000	1930000	3540000	995000	639000	639000	690000
pme1691	C08201	Acetylcholine	Cholines	6550000	6870000	6330000	4290000	2950000	5680000	7150000	7300000	8240000
pmb0382	-	O-Feruloyl 4-hydroxylcoumarin	Coumarins	3230000	3450000	3140000	3630000	1850000	4230000	2100000	2330000	2220000
pmb1178	-	O-Feruloyl 2-hydroxylcoumarin	Coumarins	1320000	1420000	1390000	1140000	1010000	1740000	1150000	1130000	996000
pmb2601	-	7-hydroxycoumarin-beta-rhamnoside	Coumarins	55700	41900	52400	62900	79500	72400	39300	31200	41000
pmb2723	-	4-hydroxycoumarin di-glucoside	Coumarins	426000	459000	510000	456000	346000	379000	499000	455000	518000
pme0391	C03081	4-Methylumbelliferone	Coumarins	204000	356000	257000	194000	116000	317000	283000	328000	286000
pme2991	C01752	Scopoletin (7-Hydroxy-5-methoxycoumarin)	Coumarins	43100	46800	46000	55200	47800	55100	28800	22800	21300
pme3140	-	6-Hydroxy-4-methylcoumarin	Coumarins	1170000	1260000	1260000	650000	747000	810000	1640000	1790000	1900000
pme3413	C05851	Coumarin	Coumarins	69500	79000	87200	53400	29500	114000	53600	48400	37900
pme3416	C09263	Esculetin (6,7-dihydroxycoumarin)	Coumarins	13700000	14400000	14800000	10300000	13300000	11200000	19800000	19100000	17800000
pme3422	C09265	6-Methoxy-7,8-DihydroxyCoumarin	Coumarins	193000	186000	177000	293000	285000	410000	124000	104000	125000
pme3431	C09264	Esculin (6,7-Dihydroxycoumarin-6-glucoside)	Coumarins	9670000	9630000	9990000	9640000	5300000	16600000	5080000	5270000	6410000
pme3564	C03093	Daphnetin	Coumarins	88700	61000	151000	71800	27400	125000	110000	109000	95600
pmb0686	-	Eriodictyol O-malonylhexoside	Flavanone	73900	80600	104000	170000	13000	281000	7130	8660	11600
pmb2970	-	Hesperetin O-hexosyl-O-hexoside	Flavanone	526000	575000	532000	750000	983000	1230000	229000	261000	294000
pmb2979	-	Hesperetin O-malonylhexoside	Flavanone	999000	833000	979000	564000	482000	619000	1180000	1250000	1320000
pmc1990	-	4'-Hydroxy-5,7-dimethoxyflavanone	Flavanone	379000	838000	853000	49500	220000	45000	64400	47100	75000
pme0330	C09789	Naringenin 7-O-neohesperidoside (Naringin)	Flavanone	57300	73800	71800	62500	72600	75400	65000	90600	57100
pme0371	C09099	Naringenin 7-O-glucoside (Prunin)	Flavanone	143000	137000	149000	228000	74700	172000	74400	86300	96100
pme0377	C00509	Naringenin	Flavanone	263000	250000	227000	250000	528000	289000	148000	66200	60400
pme0421	C00774	Phloretin	Flavanone	31200	29600	29100	32000	23900	40400	32400	35000	22900
pme1399	C16417	Xanthohumol	Flavanone	87500	76700	84800	120000	41000	74200	48100	23100	23000
pme1580	C05631	Eriodictyol	Flavanone	8890	6810	10400	8190	17400	5710	9380	6730	6740
pme1598	-	Hesperetin 5-O-glucoside	Flavanone	1610000	1460000	1640000	1800000	2130000	1860000	1520000	1420000	885000
pme1599	-	7-O-Methyleriodictyol	Flavanone	6810	6800	7230	11000	6960	11700	7170	4610	6000
pme2949	C09755	Hesperetin 7-rutinoside (Hesperidin)	Flavanone	238000	243000	249000	139000	201000	104000	408000	269000	358000
pme2957	C06561	Naringenin chalcone	Flavanone	126000	119000	119000	251000	1260000	147000	85500	29100	14800
pme2984	C09830	Isosakuranetin-7-neohesperidoside (Poncirin)	Flavanone	15500	14000	15800	15500	12300	5250	6880	28600	9350
pme3439	C08578	Butein	Flavanone	7470	9320	5560	8640	7370	9500	5630	8140	6480
pma0760	-	Selgin O-malonylhexoside	Flavone	93900	112000	106000	111000	28500	132000	88300	92200	70500
pma6199	-	Chrysin O-hexoside	Flavone	145000	149000	128000	109000	39800	241000	63600	73200	47300
pma6372	-	Tricin O-vanilloylhexoside	Flavone	98000	100000	124000	61200	32400	168000	83800	97900	87500
pma6499	-	Limocitrin O-hexoside	Flavone	3580000	3270000	2970000	913000	625000	1460000	5230000	5350000	5170000
pma6558	-	Velutin	Flavone	40400	40600	35100	23400	37000	61400	46400	9010	17500
pma6576	-	Spinacetin	Flavone	67600	62500	62300	36200	24800	72500	71500	82200	59100
pma6586	-	Tricin O-glycerylhexoside	Flavone	728000	715000	724000	254000	125000	334000	742000	642000	786000
pmb0566	-	Luteolin O-hexosyl-O-pentoside	Flavone	442000	461000	376000	258000	131000	448000	406000	408000	381000
pmb0569	-	Syringetin 5-O-hexoside	Flavone	782000	729000	733000	354000	206000	650000	574000	927000	659000
pmb0576	-	Apigenin O-malonylhexoside	Flavone	138000	106000	67200	100000	119000	80500	97400	87800	87600
pmb0587	-	Chrysoeriol O-glucuronic acid-O-hexoside	Flavone	211000	275000	378000	258000	263000	225000	191000	260000	187000
pmb0602	-	Syringetin 7-O-hexoside	Flavone	752000	686000	817000	387000	213000	732000	624000	894000	514000
pmb0607	-	Chrysoeriol 7-O-hexoside	Flavone	912000	1010000	1160000	698000	244000	1730000	681000	751000	822000
pmb0608	-	Chrysoeriol O-malonylhexoside	Flavone	91400	104000	151000	64500	16300	221000	106000	118000	136000
pmb0712	-	Tricin 5-O-hexosyl-O-hexoside	Flavone	1670000	1730000	1630000	1080000	578000	2120000	1100000	1490000	1230000
pmb0713	-	Tricin 7-O-hexosyl-O-hexoside	Flavone	2440000	2200000	2340000	1410000	851000	2890000	1740000	2210000	1630000
pmb0720	-	Tricin O-malonylhexoside	Flavone	4740000	4260000	4830000	2510000	1260000	4600000	4930000	5350000	5250000
pmb0724	-	Tricin O-rhamnoside	Flavone	49300	48900	75200	34000	16900	65500	76000	65900	64500
pmb0725	-	Tricin 7-O-feruloylhexoside	Flavone	48200	52200	46100	21200	11900	46900	50300	45900	33600
pmb0727	-	Tricin O-glycerol	Flavone	107000	87600	103000	42500	17800	97500	51500	33200	39300
pmb0736	-	Tricin 7-O-hexoside	Flavone	4450000	4540000	4200000	2410000	1240000	5120000	3210000	3930000	3140000
pmb0738	-	Tricin O-sinapoylhexoside	Flavone	249000	217000	248000	107000	58400	285000	127000	128000	118000
pmb2850	-	Tricin	Flavone	51000	44600	54300	34800	50400	103000	25500	24900	30300
pmb2954	-	Luteolin O-hexosyl-O-hexosyl-O-hexoside	Flavone	385000	445000	408000	522000	554000	562000	417000	375000	389000
pmb2978	-	Apigenin O-hexosyl-O-pentoside	Flavone	76500	84100	75700	47800	63200	57100	96600	118000	121000
pmb2984	-	Acetyl-eriodictyol O-hexoside	Flavone	88600	72000	76900	89800	20200	40600	84200	142000	226000
pmb2987	-	Acacetin O-acetyl hexoside	Flavone	177000	201000	193000	221000	240000	224000	150000	119000	104000
pmb2997	-	Chrysoeriol O-hexosyl-O-hexosyl-O-Glucuronic acid	Flavone	6730	9070	12400	8620	10600	17100	10900	12300	17100
pmb2999	-	Chrysoeriol 5-O-hexoside	Flavone	803000	785000	810000	789000	599000	699000	875000	1170000	972000
pmb3000	-	Chrysoeriol O-acetylhexoside	Flavone	52000	55300	57600	60700	86400	81700	42700	28700	37700
pmb3002	-	Chrysoeriol 7-O-rutinoside	Flavone	1370000	1550000	1350000	1320000	1820000	1420000	1700000	2190000	1630000
pmb3006	C04608	Apigenin 7-O-glucoside (Cosmosiin)	Flavone	66100	78400	63900	91800	95500	97700	51700	44700	58000
pmb3041	-	Tricin O-saccharic acid	Flavone	3910000	4010000	3820000	6130000	6530000	7060000	1670000	1590000	1560000
pmb3042	-	Tricin 5-O-hexoside	Flavone	1250000	1250000	968000	1770000	1210000	1840000	741000	720000	713000
pmb3043	-	Tricin 5-O-rutinoside	Flavone	158000	146000	141000	235000	247000	236000	94200	92800	75200
pmb3044	-	Tricin di-O-hexoside	Flavone	70300	87700	83400	86000	84100	118000	60200	69400	54300
pme0333	C12627	Apigenin 7-O-neohesperidoside (Rhoifolin)	Flavone	319000	327000	334000	214000	77700	327000	266000	314000	252000
pme0359	-	Apigenin 5-O-glucoside	Flavone	253000	341000	295000	167000	73100	366000	209000	240000	289000
pme0363	C04293	Chrysoeriol	Flavone	14400	14000	14800	12000	14400	11000	11200	9570	11500
pme0368	-	Apigenin 7-rutinoside (Isorhoifolin)	Flavone	79300	113000	92700	61700	13200	115000	81600	101000	179000
pme1518	C10112	Nobiletin	Flavone	439000	399000	446000	159000	91500	209000	783000	365000	782000
pme1541	C01470	Acacetin	Flavone	38900	44400	42500	14900	49500	89200	60900	11700	28000
pme1550	C10190	Tangeretin	Flavone	243000	261000	272000	135000	61400	139000	430000	285000	373000
pme2459	C03951	Luteolin 7-O-glucoside (Cynaroside)	Flavone	281000	127000	202000	138000	85300	325000	216000	166000	155000
pme3303	C10192	Tricetin	Flavone	66800	73000	64700	36100	9	80100	73200	52300	69200
pme3473	C09614	Butin	Flavone	136000	122000	116000	262000	1290000	139000	78900	25800	13200
pma0724	-	Naringenin C-hexoside	Flavone C-glycosides	159000	166000	145000	112000	39200	252000	80100	160000	119000
pma1108	-	Apigenin C-glucoside	Flavone C-glycosides	6000000	6130000	6260000	3500000	1480000	8490000	4400000	5780000	5040000
pma6371	-	di-C,C-hexosyl-luteolin	Flavone C-glycosides	7650000	7190000	8010000	2970000	1340000	6510000	9060000	9510000	8650000
pma6496	-	Luteolin 6-C-glucoside	Flavone C-glycosides	1290000	1350000	1480000	603000	294000	1390000	1300000	1490000	1290000
pma6515	-	C-hexosyl-chrysin O-feruloylhexoside	Flavone C-glycosides	5570000	5250000	5840000	1800000	872000	4150000	6460000	8680000	6750000
pma6516	-	C-hexosyl-apigenin O-hexosyl-O-hexoside	Flavone C-glycosides	459000	357000	342000	182000	95100	245000	312000	425000	435000
pma6518	-	C-pentosyl-chrysoeriol 7-O-feruloylhexoside	Flavone C-glycosides	611000	484000	531000	163000	82400	365000	713000	802000	732000
pma6647	-	C-hexosyl-chrysoeriol O-hexoside	Flavone C-glycosides	4940000	5270000	5230000	2330000	1090000	5110000	5150000	5580000	4840000
pmb0618	-	8-C-hexosyl-hesperetin O-hexoside	Flavone C-glycosides	1590000	1540000	1500000	1010000	551000	1610000	2760000	2790000	2700000
pmb0622	-	C-hexosyl-luteolin O-hexoside	Flavone C-glycosides	7470000	7300000	7680000	2690000	1430000	6120000	8790000	9520000	9060000
pmb0623	-	6-C-hexosyl chrysoeriol O-hexoside	Flavone C-glycosides	869000	844000	789000	616000	340000	1340000	694000	534000	551000
pmb0624	-	6-C-hexosyl-luteolin O-hexoside	Flavone C-glycosides	109000	117000	109000	91100	57100	175000	132000	133000	185000
pmb0626	-	6-C-hexosyl-apigenin O-hexosyl-O-hexoside	Flavone C-glycosides	41400	58600	67400	36100	9240	45900	34500	59500	46300
pmb0631	-	C-hexosyl-luteolin C-pentoside	Flavone C-glycosides	1320000	1250000	1230000	487000	277000	1030000	1490000	1510000	1550000
pmb0636	-	6-C-hexosyl luteolin O-pentoside	Flavone C-glycosides	508000	484000	387000	204000	114000	330000	541000	518000	522000
pmb0652	-	C-hexosyl-apigenin O-pentoside	Flavone C-glycosides	1230000	1050000	1020000	529000	262000	1380000	1050000	1280000	999000
pmb0653	-	di-C,C-hexosyl-apigenin	Flavone C-glycosides	6520000	7100000	7210000	2790000	1460000	6170000	7930000	8600000	7850000
pmb0661	-	Chrysoeriol C-hexosyl-O-rhamnoside	Flavone C-glycosides	235000	216000	245000	107000	54400	245000	203000	264000	199000
pmb0665	-	Luteolin 8-C-hexosyl-O-hexoside	Flavone C-glycosides	1100000	1310000	1400000	759000	520000	1030000	1660000	1830000	1420000
pmb0672	-	6-C-hexosyl-apigenin O-feruloylhexoside	Flavone C-glycosides	38800	52600	47100	15300	9	30400	42100	30200	51900
pmb0678	-	8-C-hexosyl-apigenin O-feruloylhexoside	Flavone C-glycosides	632000	555000	588000	172000	96900	465000	739000	790000	655000
pmb0680	-	C-hexosyl-apigenin O-p-coumaroylhexoside	Flavone C-glycosides	222000	207000	257000	68900	51700	172000	236000	372000	235000
pmb0693	-	C-hexosyl-apigenin C-pentoside	Flavone C-glycosides	18400000	15600000	15700000	7290000	4060000	17100000	14000000	15400000	13200000
pmb0696	-	8-C-hexosyl chrysoeriol O-hexoside	Flavone C-glycosides	5230000	5100000	5400000	2570000	1430000	5250000	5370000	5820000	4980000
pmb0701	-	Chrysoeriol 8-C-hexoside	Flavone C-glycosides	1010000	988000	845000	497000	221000	1100000	902000	967000	881000
pmb2981	-	Apigenin C-hexosyl-O-rutinoside	Flavone C-glycosides	98400	91300	106000	74500	77700	91700	119000	129000	115000
pmb3023	-	Eriodictyol C-hexoside	Flavone C-glycosides	237000	219000	231000	577000	175000	573000	50700	66000	61700
pmb3024	-	Luteolin C-hexoside	Flavone C-glycosides	349000	372000	372000	349000	420000	463000	361000	409000	365000
pme1624	C01714	Isovitexin	Flavone C-glycosides	6850000	6910000	6960000	4080000	1850000	9590000	5160000	6150000	5880000
pme3227	C12628	Vitexin 2''-O-beta-L-rhamnoside	Flavone C-glycosides	9370000	8850000	9110000	4730000	2900000	9670000	7470000	10100000	7640000
pma0214	-	methylQuercetin O-hexoside	Flavonol	3400000	3220000	3550000	1590000	969000	2480000	3680000	4160000	3270000
pma6639	-	Isorhamnetin O-hexoside	Flavonol	692000	422000	399000	266000	98200	352000	397000	403000	483000
pmb0565	-	Syringetin 3-O-hexoside	Flavonol	2790000	2410000	2430000	706000	409000	1030000	4150000	3950000	3550000
pmb0595	-	Isorhamnetin 5-O-hexoside	Flavonol	5710000	6010000	6030000	1950000	1350000	3870000	5660000	7610000	5940000
pmb0711	-	Quercetin 7-O-rutinoside	Flavonol	950000	996000	1450000	547000	384000	789000	1280000	1670000	1410000
pmb3013	-	Isorhamnetin O-acetyl-hexoside	Flavonol	7450	6430	6340	6440	5890	5730	4800	9010	8020
pmb3894	-	Di-O-methylquercetin	Flavonol	2530000	2570000	2550000	3400000	2530000	2760000	1810000	2050000	2230000
pme0197	C05625	Quercetin 3-O-rutinoside (Rutin)	Flavonol	5200000	5890000	5440000	4900000	5560000	4630000	6280000	7060000	6300000
pme0199	C00389	Quercetin	Flavonol	42100	37300	31500	24000	26200	27800	30300	34100	30300
pme0361	-	Quercetin 3-alpha-L-arabinofuranoside (Avicularin)	Flavonol	80400	91300	111000	60900	26300	91400	97200	100000	72800
pme0369	-	Kaempferol 3-O-rutinoside (Nicotiflorin)	Flavonol	250000	268000	211000	254000	326000	235000	218000	240000	205000
pme1502	-	Kumatakenin	Flavonol	71500	67600	75700	22300	16900	137000	98100	17700	35100
pme1521	C01617	Dihydroquercetin (Taxifolin)	Flavonol	42800	45400	40400	64300	47000	50400	29800	41400	40800
pme1605	-	Kaempferol 3-O-robinobioside (Biorobin)	Flavonol	259000	232000	252000	220000	316000	250000	220000	236000	221000
pme1622	C12249	Kaempferol 3-O-glucoside (Astragalin)	Flavonol	84800	58600	59800	70100	57200	148000	54900	67300	51500
pme2493	C16981	Kaempferol 3,7-dirhamnoside (Kaempferitrin)	Flavonol	526000	477000	538000	294000	124000	549000	457000	516000	507000
pme2898	C02906	Dihydromyricetin	Flavonol	1590000	1330000	1600000	770000	481000	1540000	1630000	1490000	1660000
pme3129	-	Quercetin 4'-O-glucoside (Spiraeoside)	Flavonol	1280000	1390000	1330000	1460000	1700000	1320000	1440000	1200000	808000
pme3134	C20871	3-Hydroxyflavone	Flavonol	10200	12400	11100	9090	16300	13700	6830	7200	6340
pme3211	C05623	Quercetin 3-O-glucoside (Isotrifoliin)	Flavonol	1510000	1390000	1560000	1550000	1630000	1360000	1190000	1370000	934000
pme3268	C12626	Kaempferol 3-O-galactoside (Trifolin)	Flavonol	293000	326000	256000	257000	103000	361000	213000	253000	204000
pme3442	-	Quercetin 7-O-β-D-Glucuronide	Flavonol	25400	18600	26800	44300	13100	18000	27900	33600	31600
pme3484	-	Myricetin 3-O-galactoside	Flavonol	13800	16200	11500	14800	12300	23500	12000	13600	12900
pme3514	C10105	Morin	Flavonol	39500	30500	23500	12700	20800	19800	16400	21600	27300
pmb1312	-	Tricin 4'-O-(β-guaiacylglyceryl) ether 7-O-hexoside	Flavonolignan	96600	109000	105000	73600	38600	124000	64300	66100	60500
pmb3052	-	Tricin 4'-O-β-guaiacylglycerol	Flavonolignan	9990	10000	10300	2020	2240	44000	1930	1610	3370
pma0043	-	Syringaldehyde	Hydroxycinnamoyl derivatives	32600	33100	41100	26900	15600	35500	33600	27600	24200
pma6561	-	Caffeic acid O-glucoside	Hydroxycinnamoyl derivatives	2310000	2340000	2350000	3910000	2860000	5460000	1030000	949000	1150000
pma6599	-	6-Hydroxymethylherniarin	Hydroxycinnamoyl derivatives	2740000	3250000	3020000	990000	719000	1300000	4790000	4760000	4080000
pmb0108	-	Feruloyl syringic acid	Hydroxycinnamoyl derivatives	309000	413000	382000	333000	180000	546000	158000	230000	128000
pmb0142	C10945	Caffeic aldehyde	Hydroxycinnamoyl derivatives	1940000	2200000	2100000	1430000	541000	2940000	1130000	1150000	1120000
pmb0423	-	Hydroxy-methoxycinnamate	Hydroxycinnamoyl derivatives	938000	1200000	1200000	1330000	632000	1200000	1140000	925000	909000
pmb2620	-	3,4-Dimethoxycinnamic acid	Hydroxycinnamoyl derivatives	682000	668000	697000	322000	288000	339000	295000	242000	324000
pmb2795	-	4-Methoxycinnamic acid	Hydroxycinnamoyl derivatives	345000	383000	370000	151000	248000	202000	191000	204000	231000
pmb2819	-	O-Caffeoyl maltotriose	Hydroxycinnamoyl derivatives	2960	3230	4080	2050	1130	1580	1610	6270	2750
pmb2933	-	Caftaric acid	Hydroxycinnamoyl derivatives	648000	699000	616000	1270000	620000	705000	565000	701000	585000
pmb2936	-	Disinapoyl hexoside	Hydroxycinnamoyl derivatives	12500	14300	13500	30500	18700	15900	6250	6810	4230
pmb2940	-	1-O-beta-D-Glucopyranosyl sinapate	Hydroxycinnamoyl derivatives	4300000	4140000	4440000	7560000	6270000	7600000	1940000	1540000	1750000
pmb3110	C06672	Vanillic acid	Hydroxycinnamoyl derivatives	67700	56000	63000	16600	68200	39700	84400	82500	71000
pme0299	C00423	Cinnamic acid	Hydroxycinnamoyl derivatives	412000	434000	401000	464000	415000	510000	428000	433000	426000
pme0303	C01197	Caffeic acid	Hydroxycinnamoyl derivatives	8490000	8720000	8630000	6260000	6620000	6050000	11900000	11900000	11400000
pme0305	C01494	Ferulic acid	Hydroxycinnamoyl derivatives	14300000	14400000	14500000	21000000	13600000	19400000	9530000	11100000	9980000
pme0307	C03582	Resveratrol	Hydroxycinnamoyl derivatives	26100	25600	25300	35200	24000	29000	13200	13100	31400
pme0387	C05582	Homovanillic acid	Hydroxycinnamoyl derivatives	228000	243000	226000	214000	213000	252000	254000	304000	282000
pme0394	-	2-Methoxybenzoic acid	Hydroxycinnamoyl derivatives	75200	84700	81900	34900	45500	32700	140000	129000	146000
pme0408	C10833	Syringic acid	Hydroxycinnamoyl derivatives	490000	485000	472000	606000	755000	699000	190000	331000	393000
pme0418	C01744	3-(4-Hydroxyphenyl)propionic acid	Hydroxycinnamoyl derivatives	3450000	3530000	3480000	2820000	3580000	2790000	4360000	3980000	3940000
pme0422	-	3-Hydroxy-4-methoxycinnamic acid	Hydroxycinnamoyl derivatives	14800000	15300000	14500000	19600000	13800000	19600000	9620000	11200000	10700000
pme0424	C00903	trans-cinnamaldehyde	Hydroxycinnamoyl derivatives	54100	53400	58700	24200	15300	33400	50300	39600	32200
pme0429	-	3,4,5-Trimethoxycinnamic acid	Hydroxycinnamoyl derivatives	250000	270000	266000	199000	83200	333000	224000	215000	196000
pme1423	C05629	Hydrocinnamic acid	Hydroxycinnamoyl derivatives	55000	57700	56000	33700	30200	62900	77800	74900	50900
pme1424	C02666	Coniferylaldehyde	Hydroxycinnamoyl derivatives	430000	440000	451000	511000	525000	527000	244000	251000	319000
pme1434	C01533	Syringin	Hydroxycinnamoyl derivatives	63900	46500	43700	60000	43600	73800	46000	73600	61600
pme1436	C00811	p-Coumaric acid	Hydroxycinnamoyl derivatives	18100000	18000000	18200000	15500000	23800000	18700000	11700000	16000000	18800000
pme1637	C00590	Coniferyl alcohol	Hydroxycinnamoyl derivatives	82300	74800	79800	92400	121000	125000	36700	44000	28700
pme1646	-	Pinoresinol	Hydroxycinnamoyl derivatives	41500	41100	35600	58900	42300	32100	34100	20500	48000
pme1698	C00482	Sinapic acid	Hydroxycinnamoyl derivatives	647000	699000	721000	857000	361000	1070000	225000	323000	315000
pme3123	C02325	Sinapyl alcohol	Hydroxycinnamoyl derivatives	48300	44900	38700	62800	75800	65900	33900	13200	16600
pme3246	C00761	Coniferin	Hydroxycinnamoyl derivatives	5390000	5740000	5250000	8770000	6480000	11500000	2140000	2290000	2510000
pme3255	C10454	Methyleugenol	Hydroxycinnamoyl derivatives	94900	99300	83700	62200	28400	124000	83900	80200	88000
pme3443	-	Sinapinaldehyde	Hydroxycinnamoyl derivatives	68500	79300	68500	68900	88100	109000	49000	41300	46700
pme3456	-	p-Coumaraldehyde	Hydroxycinnamoyl derivatives	581000	757000	694000	575000	355000	753000	801000	693000	683000
pme3459	C09066	Caffeyl alcohol	Hydroxycinnamoyl derivatives	539000	489000	469000	256000	102000	484000	296000	377000	303000
pmb0312	-	5-methoxyindole-3-carbaldehyde	Indole derivatives	58700	102000	87800	45800	18000	23700	191000	158000	134000
pmb0813	-	1-Methoxyindole-3-carbaldehyde	Indole derivatives	82100	98900	102000	56600	45700	107000	109000	98200	102000
pmb0818	C05660	Methoxyindoleacetic acid	Indole derivatives	2720000	3150000	3300000	878000	398000	2160000	4830000	4030000	5040000
pmb0819	C02938	3-Indoleacetonitrile	Indole derivatives	501000	468000	459000	276000	182000	326000	969000	774000	1000000
pmb1096	C00463	Indole	Indole derivatives	3530000	4000000	4100000	1270000	646000	2830000	6120000	5050000	6160000
pmc0682	-	4-Aminoindole	Indole derivatives	545000	701000	658000	130000	102000	171000	742000	897000	833000
pme0542	-	Indole-2-carboxylic acid	Indole derivatives	44000	57100	66400	28800	18100	32200	61700	84000	70300
pme0543	-	Indole-5-carboxylic acid	Indole derivatives	548000	569000	546000	559000	400000	532000	532000	530000	734000
pme2607	C05635	5-Hydroxyindole-3-acetic acid	Indole derivatives	861000	930000	1170000	792000	351000	1120000	1000000	983000	1000000
pme2720	C08493	Indole-3-carboxaldehyde	Indole derivatives	110000	112000	112000	105000	83400	92100	101000	110000	111000
pme2836	-	5-Hydroxytryptophol	Indole derivatives	1870000	2330000	2100000	1040000	440000	1550000	2740000	2630000	2390000
pme1496	C00858	Formononetin (4'-O-methyldaidzein)	Isoflavone	4710	4350	4410	2500	3140	2940	4050	8370	3120
pme1568	C10510	Orobol (5,7,3',4'-tetrahydroxyisoflavone)	Isoflavone	13200	9950	8810	9000	2480	5670	3980	17900	13900
pme3208	C16195	Glycitin	Isoflavone	104000	81700	104000	238000	23000	135000	21100	60400	80300
pme3210	C09126	Genistein 7-O-Glucoside (Genistin)	Isoflavone	54200	86400	128000	62900	30200	126000	81900	59400	38200
pme3250	C00814	Biochanin A	Isoflavone	31900	30000	31100	121000	9	47800	9	9	20900
pme3292	C10521	Prunetin	Isoflavone	48100	52400	46700	17100	51800	94100	59400	12100	25400
pme3502	C10509	Formononetin 7-O-glucoside (Ononin)	Isoflavone	60400	67800	61800	56800	52400	68700	62100	54300	57200
pma0461	-	14,15-Dehydrocrepenynic acid	Lipids_Fatty acids	16400000	15700000	15600000	11600000	4380000	15800000	12900000	9580000	9500000
pma3606	-	9-Hydroxy-(10E,12Z,15Z)-octadecatrienoic acid	Lipids_Fatty acids	12600000	11700000	12700000	12400000	3260000	17500000	4660000	4890000	5730000
pmb0128	-	delta-Tridecalactone	Lipids_Fatty acids	219000	215000	227000	211000	95000	324000	103000	75700	71900
pmb0885	-	4-oxo-9Z,11Z,13E,15E-octadecatetraenoic acid	Lipids_Fatty acids	637000	707000	675000	268000	122000	630000	293000	282000	274000
pmb0889	C08364	Punicic acid	Lipids_Fatty acids	3590000	3370000	3340000	3450000	1050000	4300000	1240000	943000	1200000
pmb1574	-	Octadecadien-6-ynoic acid	Lipids_Fatty acids	1380000	1450000	1460000	1050000	471000	2180000	665000	562000	428000
pmb1650	-	Octadeca-11E,13E,15Z-trienoic acid	Lipids_Fatty acids	3840000	3360000	3390000	2280000	1330000	4030000	2950000	2380000	2490000
pmb2221	C12144	4-Hydroxysphinganine	Lipids_Fatty acids	11200000	10400000	10200000	8160000	2290000	23400000	24200000	42700000	44600000
pmb2467	C06427	α-Linolenic acid	Lipids_Fatty acids	12100000	11800000	12400000	9350000	5200000	13700000	9760000	9470000	8890000
pmb2636	-	8,15-DiHETE	Lipids_Fatty acids	24400	22800	21000	14400	18900	18500	31500	23000	21400
pmb2640	C02679	Lauric acid (C12:0)	Lipids_Fatty acids	268000	258000	250000	292000	297000	307000	297000	266000	236000
pmb2643	C08322	Myristoleic acid (C14:1)	Lipids_Fatty acids	234000	236000	239000	226000	297000	266000	232000	246000	267000
pmb2778	-	9,10-EODE	Lipids_Fatty acids	17100000	16500000	17100000	35700000	22900000	24500000	6320000	4390000	6550000
pmb2784	-	13-HOTrE	Lipids_Fatty acids	82700	84200	74000	95600	122000	112000	66500	49700	43400
pmb2786	-	9-HOTrE	Lipids_Fatty acids	2560000	2590000	2540000	4070000	3310000	3210000	1230000	1080000	1260000
pmb2787	-	9-KODE	Lipids_Fatty acids	228000	234000	221000	382000	341000	337000	147000	128000	143000
pmb2789	-	13-HpOTrE(r)	Lipids_Fatty acids	500000	518000	515000	823000	807000	823000	440000	426000	631000
pmb2791	-	9-HpOTrE	Lipids_Fatty acids	465000	485000	462000	810000	703000	750000	345000	338000	446000
pmb2792	-	13-HOTrE(r)	Lipids_Fatty acids	397000	428000	410000	357000	499000	581000	576000	730000	909000
pmb2799	-	12,13-EODE	Lipids_Fatty acids	202000	180000	168000	265000	226000	222000	129000	108000	83900
pmb2804	C04717	13-HPODE	Lipids_Fatty acids	3430000	3280000	3560000	6230000	4160000	4590000	949000	1140000	1430000
pme2827	C00517	Palmitaldehyde	Lipids_Fatty acids	30300000	68100000	68400000	3660000	17100000	3910000	5590000	4400000	5850000
pmb0149	-	MAG (18:4) isomer1	Lipids_Glycerolipids	198000	235000	268000	210000	49000	187000	207000	137000	162000
pmb0159	-	DGMG (18:2) isomer2	Lipids_Glycerolipids	93400	82000	85100	64300	21800	82400	67100	94000	128000
pmb0160	-	MAG (18:3) isomer5	Lipids_Glycerolipids	4730000	4570000	4750000	3160000	1350000	5170000	3650000	4480000	4340000
pmb0161	-	DGMG (18:2) isomer1	Lipids_Glycerolipids	178000	190000	216000	191000	64000	258000	101000	92400	69600
pmb0163	-	DGMG (18:2) isomer3	Lipids_Glycerolipids	200000	239000	171000	174000	91200	293000	84300	92900	91800
pmb0164	-	MAG (18:2) isomer1	Lipids_Glycerolipids	265000	291000	309000	400000	143000	251000	161000	88300	81700
pmb0287	-	MAG (18:4) isomer2	Lipids_Glycerolipids	111000	118000	112000	79600	35400	183000	46000	50800	95900
pmb0296	-	MAG (18:1) isomer2	Lipids_Glycerolipids	55700	57200	53800	45700	27200	95100	76700	81500	65500
pmb0890	-	MAG (18:2)	Lipids_Glycerolipids	1940000	1760000	2060000	574000	852000	3600000	823000	1740000	1800000
pmb1562	-	MAG (18:4) isomer3	Lipids_Glycerolipids	125000	135000	136000	103000	43600	257000	88900	110000	77200
pmb1605	-	MAG (18:3) isomer3	Lipids_Glycerolipids	12000000	11000000	11600000	14700000	4440000	10000000	5860000	3040000	2640000
pmb1626	-	MGMG (18:2) isomer1	Lipids_Glycerolipids	1480000	1450000	1320000	1860000	527000	1700000	413000	317000	243000
pmb1656	-	MAG (18:3) isomer4	Lipids_Glycerolipids	501000	455000	516000	169000	144000	673000	309000	627000	639000
pmb2251	-	DGMG (18:1)	Lipids_Glycerolipids	446000	495000	558000	352000	120000	627000	361000	378000	437000
pmb2325	-	MAG (18:3) isomer2	Lipids_Glycerolipids	11100000	11000000	10900000	15400000	5080000	9430000	6140000	3160000	2800000
pmb2363	-	MAG (18:1) isomer1	Lipids_Glycerolipids	67500	59300	71000	56900	32800	103000	23400	17700	22900
pmb2383	-	MGMG (18:2) isomer2	Lipids_Glycerolipids	268000	291000	281000	502000	129000	214000	49100	24700	19400
pmb2444	-	MAG (18:3) isomer1	Lipids_Glycerolipids	2670000	2210000	2370000	574000	727000	3860000	1200000	2590000	2370000
pma1303	-	LysoPC 16:2	Lipids_Glycerophospholipids	1380000	1450000	1280000	603000	221000	1300000	2380000	3320000	2720000
pmb0165	-	LysoPC 16:1	Lipids_Glycerophospholipids	55900	39600	57000	19200	11800	45100	66500	76500	72900
pmb0168	-	PC 16:1/14:1	Lipids_Glycerophospholipids	517000	483000	471000	170000	71400	409000	613000	732000	619000
pmb0848	-	LysoPC 16:1 (2n isomer)	Lipids_Glycerophospholipids	2090000	1970000	1830000	1260000	499000	2350000	1390000	1260000	1360000
pmb0852	-	LysoPC 18:2	Lipids_Glycerophospholipids	8520000	9050000	9010000	4920000	2110000	11500000	6150000	5900000	6410000
pmb0854	-	LysoPC 18:3	Lipids_Glycerophospholipids	6450000	5550000	5580000	4260000	1870000	8920000	6220000	7500000	7300000
pmb0855	-	LysoPC 16:0	Lipids_Glycerophospholipids	2090000	2010000	1970000	1400000	489000	3220000	2090000	2800000	2520000
pmb0859	-	LysoPC 18:1 (2n isomer)	Lipids_Glycerophospholipids	13900000	13400000	13300000	11100000	4370000	18500000	6520000	6070000	6210000
pmb0862	-	LysoPC 12:1	Lipids_Glycerophospholipids	104000	116000	121000	40900	17400	99500	132000	153000	144000
pmb0863	-	LysoPC 16:2 (2n isomer)	Lipids_Glycerophospholipids	322000	295000	322000	152000	55700	225000	357000	326000	377000
pmb0864	-	LysoPE 14:0	Lipids_Glycerophospholipids	10500000	10100000	10100000	7000000	2620000	16000000	10400000	12500000	10600000
pmb0865	-	LysoPC 18:3 (2n isomer)	Lipids_Glycerophospholipids	3630000	3590000	3450000	1300000	476000	2140000	4880000	5050000	5010000
pmb0866	-	LysoPC 14:0	Lipids_Glycerophospholipids	11800000	11900000	11800000	5400000	2320000	12700000	12400000	12600000	12600000
pmb0873	-	LysoPC 18:2 (2n isomer)	Lipids_Glycerophospholipids	10000000	9660000	10300000	7190000	2840000	12100000	6730000	6150000	6340000
pmb0874	-	LysoPE 18:2 (2n isomer)	Lipids_Glycerophospholipids	11200000	10500000	10700000	5890000	2560000	11700000	7980000	6960000	6920000
pmb0876	-	LysoPE 16:0	Lipids_Glycerophospholipids	15100000	13400000	13600000	17800000	5770000	45100000	26100000	37200000	30600000
pmb0880	-	LysoPE 18:0 (2n isomer)	Lipids_Glycerophospholipids	3950	4910	5980	2170	1610	11500	9	6980	9350
pmb0882	-	LysoPC 18:1	Lipids_Glycerophospholipids	2120000	2020000	2190000	1210000	591000	2960000	1070000	1030000	992000
pmb0883	-	LysoPE 18:0	Lipids_Glycerophospholipids	156000	108000	132000	189000	63200	504000	392000	571000	467000
pmb2260	-	LysoPC 15:1	Lipids_Glycerophospholipids	262000	273000	237000	122000	54400	287000	212000	224000	218000
pmb2319	-	LysoPC 15:0	Lipids_Glycerophospholipids	9890000	9530000	9490000	5360000	2010000	12100000	9600000	10200000	9670000
pmb2388	-	LysoPC 18:0 (2n isomer)	Lipids_Glycerophospholipids	704000	663000	688000	570000	211000	930000	303000	284000	304000
pmb2406	-	LysoPC 17:0	Lipids_Glycerophospholipids	4750000	4220000	4420000	3380000	1110000	8810000	6780000	10600000	8590000
pmb3121	-	LysoPE 18:1	Lipids_Glycerophospholipids	777000	740000	777000	1130000	1170000	1070000	406000	369000	372000
pmb3132	-	LysoPE 18:1 (2n isomer)	Lipids_Glycerophospholipids	1980000	1880000	1910000	3500000	3640000	3110000	1150000	1040000	1100000
pmc0960	-	LysoPC 20:4	Lipids_Glycerophospholipids	6430000	5640000	5260000	4890000	2410000	7090000	2640000	2570000	2540000
pmd0130	-	LysoPC 14:0 (2n isomer)	Lipids_Glycerophospholipids	5840000	5540000	5610000	2570000	961000	5750000	5880000	5990000	5790000
pmd0132	-	LysoPC 16:0 (2n isomer)	Lipids_Glycerophospholipids	22300000	20800000	21100000	14100000	5010000	33400000	22500000	28600000	25800000
pmd0136	-	LysoPC 18:0	Lipids_Glycerophospholipids	30100000	25800000	27800000	26900000	7950000	73700000	58300000	99900000	80200000
pmd0144	-	LysoPC 20:1 (2n isomer)	Lipids_Glycerophospholipids	257000	258000	260000	172000	67700	348000	195000	184000	174000
pmd0145	-	LysoPC 20:1	Lipids_Glycerophospholipids	274000	274000	300000	159000	70500	364000	201000	200000	192000
pmd0158	-	LysoPE 14:0 (2n isomer)	Lipids_Glycerophospholipids	209000	212000	215000	219000	197000	188000	159000	141000	150000
pmd0160	-	LysoPE 16:0 (2n isomer)	Lipids_Glycerophospholipids	18200000	17300000	17600000	51100000	30000000	30500000	17000000	20200000	19000000
pma1751	-	Nicotinic acid-hexoside	Nicotinic acid derivatives	171000	148000	148000	69800	20800	120000	48400	323000	246000
pma3101	C05841	Nicotinate ribonucleoside	Nicotinic acid derivatives	6440000	5830000	6020000	4620000	3550000	6290000	5130000	5410000	5370000
pme0490	C00253	Nicotinic acid	Nicotinic acid derivatives	2640000	2780000	2740000	3020000	1680000	5000000	2130000	2210000	2640000
pme0491	C01020	6-hydroxynicotinic acid	Nicotinic acid derivatives	159000	180000	159000	164000	186000	129000	217000	294000	239000
pmb0197	-	N2-methylguanosine	Nucleotide and its derivates	983000	762000	620000	439000	309000	890000	522000	620000	491000
pmb0202	C00385	Xanthine	Nucleotide and its derivates	620000	606000	537000	409000	280000	399000	481000	539000	810000
pmb0530	C00003	Nicotinic acid adenine dinucleotide	Nucleotide and its derivates	11700000	9570000	8800000	7720000	5460000	6730000	11500000	11400000	10100000
pmb0532	C00130	Inosine 5'-monophosphate	Nucleotide and its derivates	2600000	2240000	2150000	2610000	1490000	1960000	1850000	1810000	2270000
pmb0964	-	iP7G	Nucleotide and its derivates	6180000	4970000	4420000	4340000	4030000	4500000	4560000	5710000	3720000
pmb0981	C00020	Adenosine 5'-monophosphate	Nucleotide and its derivates	1450000	1310000	1260000	1380000	866000	1320000	1060000	1070000	1280000
pmb2684	C00575	Cyclic AMP	Nucleotide and its derivates	6500000	7130000	6640000	6690000	8290000	8590000	6260000	6540000	6590000
pmb2922	C00029	Uridine 5'-diphospho-D-glucose	Nucleotide and its derivates	4590000	5220000	6680000	9890000	6750000	7530000	6080000	5520000	5810000
pmb2948	C01367	Adenosine 3'-monophosphate	Nucleotide and its derivates	110000	116000	111000	143000	122000	124000	105000	114000	120000
pmb4344	C00144	Guanosine 5'-monophosphate	Nucleotide and its derivates	159000	155000	143000	280000	205000	174000	124000	143000	160000
pmc0066	C06196	2'-Deoxyinosine-5'-monophosphate	Nucleotide and its derivates	360000	208000	210000	2990000	29900000	338000	137000	123000	119000
pmc0274	C16614	6-Methylmercaptopurine	Nucleotide and its derivates	7400000	8460000	8420000	2500000	1220000	4890000	11400000	10700000	11800000
pmc0281	-	Adenosine O-ribose	Nucleotide and its derivates	7370000	6870000	6910000	3570000	1910000	6560000	7080000	7350000	7030000
pmc0304	-	Succinyladenosine	Nucleotide and its derivates	2930000	2610000	2570000	1510000	548000	2190000	2780000	3080000	3460000
pmd0023	C00212	Adenosine	Nucleotide and its derivates	486000	525000	514000	648000	577000	622000	378000	450000	497000
pme0005	C15587	Purine	Nucleotide and its derivates	8330000	8860000	8360000	8200000	2580000	12600000	5310000	4610000	5960000
pme0031	C00178	Thymine	Nucleotide and its derivates	472000	473000	548000	139000	282000	674000	225000	476000	652000
pme0033	C00262	Hypoxanthine	Nucleotide and its derivates	3060000	3110000	2780000	3600000	2020000	5520000	2030000	1860000	1890000
pme0038	C00380	Cytosine	Nucleotide and its derivates	955000	1080000	979000	792000	604000	1060000	909000	1180000	1570000
pme0040	C00147	Adenine	Nucleotide and its derivates	12800000	13300000	12000000	4280000	5760000	16100000	6240000	12300000	18900000
pme0108	C02376	5-Methylcytosine	Nucleotide and its derivates	606000	556000	519000	458000	263000	565000	521000	547000	470000
pme0152	C00906	5,6-Dihydro-5-methyluracil	Nucleotide and its derivates	647000	673000	674000	287000	173000	645000	765000	786000	741000
pme0163	C00455	β-Nicotinamide mononucleotide	Nucleotide and its derivates	348000	214000	292000	608000	1150000	446000	162000	179000	165000
pme0183	-	2-Hydroxy-6-aminopurine	Nucleotide and its derivates	268000	346000	518000	92000	143000	514000	355000	345000	337000
pme0186	-	8-Hydroxyguanosine	Nucleotide and its derivates	39500	36500	46700	33000	26600	23100	36900	29200	21800
pme0258	C00106	Uracil	Nucleotide and its derivates	1660000	2160000	1860000	2170000	1210000	2480000	1170000	1370000	1370000
pme0263	-	5-Methyluridine	Nucleotide and its derivates	64300	67300	49100	47600	27000	89400	51500	47500	54100
pme0264	C00214	Thymidine	Nucleotide and its derivates	234000	168000	215000	63400	54000	230000	146000	178000	202000
pme1063	C00299	Uridine	Nucleotide and its derivates	441000	473000	448000	679000	647000	848000	409000	432000	431000
pme1109	C00242	Guanine	Nucleotide and its derivates	277000	212000	302000	317000	128000	236000	144000	238000	266000
pme1119	C00294	Inosine	Nucleotide and its derivates	100000	71900	55300	15400	15600	52100	36500	54700	85100
pme1175	C00387	Guanosine	Nucleotide and its derivates	3860000	4140000	3910000	4920000	5050000	5370000	3130000	3430000	3670000
pme1181	C00330	Deoxyguanosine	Nucleotide and its derivates	120000	140000	150000	95700	90200	145000	157000	191000	232000
pme1294	C01762	Xanthosine	Nucleotide and its derivates	2750000	2570000	2480000	3140000	3590000	4260000	1670000	2010000	2910000
pme1373	C00239	2'-Deoxycytidine-5'-monophosphate	Nucleotide and its derivates	67200	68600	69200	97500	94200	113000	145000	147000	150000
pme1378	C02494	1-Methyladenosine	Nucleotide and its derivates	14700	14400	20800	8780	5130	21200	10800	18800	15300
pme1473	C00170	5'-Deoxy-5'-(methylthio)adenosine	Nucleotide and its derivates	792000	777000	801000	780000	882000	850000	922000	1030000	1010000
pme2282	-	Guanosine monophosphate	Nucleotide and its derivates	28700	27800	28200	41100	52500	20600	21200	10900	14200
pme2746	C00016	Flavin adenine dinucleotide (FAD)	Nucleotide and its derivates	4850000	5360000	5920000	7160000	5980000	6160000	7430000	8630000	8570000
pme2765	C13747	1,7-Dimethylxanthine	Nucleotide and its derivates	35100	39000	30200	34600	26900	41300	26200	25300	37600
pme2776	C05512	2'-Deoxyinosine	Nucleotide and its derivates	390000	317000	327000	168000	91800	347000	311000	331000	389000
pme2801	C16353	7-Methylxanthine	Nucleotide and its derivates	59400	57500	51200	36300	10600	55300	71200	66300	73800
pme3007	C00015	Uridine 5’-diphosphate	Nucleotide and its derivates	197000	264000	239000	283000	241000	212000	275000	291000	389000
pme3104	C02216	1-Methyladenine	Nucleotide and its derivates	173000	194000	164000	82000	90100	173000	230000	267000	215000
pme3171	C00055	Cytidine 5'-monophosphate (Cytidylic acid)	Nucleotide and its derivates	19100	26800	29200	19300	17100	21200	25400	15400	29000
pme3184	C00360	2'-Deoxyadenosine-5'-monophosphate	Nucleotide and its derivates	6220000	5060000	5030000	3480000	2250000	5110000	5320000	5910000	5280000
pme3188	C00105	Uridine 5'-monophosphate	Nucleotide and its derivates	454000	482000	509000	621000	650000	708000	441000	497000	463000
pme3200	-	1-methylguanidine	Nucleotide and its derivates	156000	219000	230000	160000	139000	175000	255000	274000	266000
pme3337	-	N6-Succinyl Adenosine	Nucleotide and its derivates	1860000	1970000	1960000	1240000	394000	1550000	2050000	2360000	2520000
pme3732	C00475	Cytidine	Nucleotide and its derivates	893000	715000	1100000	940000	747000	934000	740000	847000	775000
pme3835	C00942	Guanosine 3',5'-cyclic monophosphate	Nucleotide and its derivates	2730000	2730000	2850000	2330000	3570000	3730000	2730000	2830000	2960000
pme3961	C00559	Deoxyadenosine	Nucleotide and its derivates	5140000	4440000	4660000	1820000	1290000	4990000	4100000	4290000	5730000
pme3967	-	2-(dimethylamino)guanosine	Nucleotide and its derivates	1060000	990000	990000	588000	329000	1230000	746000	802000	816000
pme3968	C02242	7-methylguanine	Nucleotide and its derivates	305000	367000	382000	64600	32500	199000	102000	140000	210000
pme3970	C02067	β-Pseudouridine	Nucleotide and its derivates	50600	56000	47100	71700	87300	86600	39000	49900	61400
pme3982	-	Hypoxanthine-9-β-D-arabinofuranoside	Nucleotide and its derivates	1190000	1320000	1170000	651000	619000	796000	1790000	1960000	2160000
pma0149	C02887	Sinapoyl malate	Organic acids	184000	184000	177000	88300	58000	164000	184000	206000	212000
pma3649	C00430	5-Aminolevulinate	Organic acids	4920000	4630000	4270000	174000	14700	2630000	6550000	5840000	6370000
pma6281	-	Methylglutaric acid	Organic acids	37000	41100	41100	8300	7840	10500	66800	68900	72200
pmb0829	C00009	Phosphoric acid	Organic acids	17400000	16900000	14700000	18300000	25100000	16300000	16800000	15500000	14300000
pmb2497	C05584	4-Hydroxy-3-methoxymandelate	Organic acids	41500	45700	41200	38500	38800	40600	55600	52900	71200
pmb2657	C03406	Argininosuccinate	Organic acids	361000	402000	342000	498000	413000	462000	353000	356000	396000
pmb2826	C00815	Citramalate	Organic acids	677000	332000	463000	620000	479000	428000	454000	506000	941000
pmb3099	C06608	Diethyl phosphate	Organic acids	595000	697000	662000	778000	887000	1130000	1040000	931000	973000
pmb3101	C02504	2-Isopropylmalate	Organic acids	11400000	12400000	11900000	7910000	8230000	7690000	12700000	16400000	21300000
pme0049	C00519?	2-Aminoethanesulfinic acid	Organic acids	115000	105000	123000	104000	103000	135000	129000	112000	99700
pme0085	C01850	Rosmarinic acid	Organic acids	53600	67500	59500	62900	40400	56200	39300	22600	51100
pme0207	-	3-Hydroxybutyrate	Organic acids	113000	144000	115000	67100	57700	88500	276000	363000	312000
pme0234	C01717	Kynurenic acid	Organic acids	233000	244000	238000	103000	68400	127000	261000	373000	448000
pme0237	-	Ethyl 3,4-Dihydroxybenzoate (Ethyl protocatechuate)	Organic acids	82300	104000	117000	59100	43900	34600	135000	176000	152000
pme0238	-	2–furanoic acid	Organic acids	211000	200000	262000	137000	107000	303000	236000	443000	276000
pme0243	C00489	Glutaric acid	Organic acids	816000	828000	564000	609000	683000	705000	927000	937000	929000
pme0245	C06104??	Adipic acid	Organic acids	2160000	2120000	2070000	1540000	1770000	1660000	2800000	2740000	2940000
pme0250	C08261	Azelaic Acid	Organic acids	3610000	3550000	3540000	2850000	2630000	3010000	4640000	4290000	4740000
pme0265	C08277	Sebacate	Organic acids	116000	141000	141000	75400	42300	119000	156000	141000	146000
pme0267	-	2-Methylsuccinic acid	Organic acids	10000000	10800000	10300000	8520000	10600000	11400000	9550000	11400000	11000000
pme0269	C02678	Dodecanedioic aicd	Organic acids	12500	14300	14500	14600	18600	18500	11800	13600	12900
pme0270	C01384	Maleic acid	Organic acids	130000	133000	152000	119000	84000	152000	149000	131000	134000
pme0272	C02137	Benzoylformic acid	Organic acids	34800	28200	31600	28100	24700	36900	42400	55200	68900
pme0274	C02378	6-Aminocaproic acid	Organic acids	7290000	7600000	7120000	2630000	1340000	4390000	9500000	10300000	9420000
pme0281	C06337	Terephthalic acid	Organic acids	3310000	3100000	3140000	2490000	2720000	3060000	4500000	4430000	4300000
pme0282	C01606	Phthalic acid	Organic acids	211000	230000	220000	145000	154000	159000	301000	311000	335000
pme0285	C01035	4-Guanidinobutyric acid	Organic acids	5220000	5090000	4810000	2880000	2010000	4280000	5540000	5630000	5990000
pme0286	-	2-Hydroxyisocaproic acid	Organic acids	14700	15500	10700	11700	10900	15400	11000	18600	17100
pme0289	-	4-Ethylbenzoic acid	Organic acids	56100	47400	56000	14400	9	29400	37500	44000	36000
pme0291	-	Dl-2-Aminooctanoic acid	Organic acids	225000	318000	355000	51200	37300	96700	552000	533000	540000
pme0293	-	(3,4-Dimethoxyphenyl) acetic acid	Organic acids	17600	14800	10200	12000	8120	17000	14200	15900	21300
pme0295	-	4-Acetamidobutyric acid	Organic acids	1320000	1210000	1320000	502000	338000	655000	966000	817000	824000
pme0397	C00493	Shikimic acid	Organic acids	4290000	4990000	4720000	5860000	6210000	6630000	3160000	2430000	2820000
pme0486	C02170	Methylmalonic acid	Organic acids	3410000	3370000	3400000	1280000	1160000	1510000	2650000	2590000	2670000
pme1218	C10164	2-Picolinic acid	Organic acids	757000	766000	871000	906000	438000	1480000	485000	449000	624000
pme1292	C00544	Homogentisic acid	Organic acids	1110000	1060000	981000	1460000	1600000	1640000	842000	741000	628000
pme1683	C12276	D-Pantothenic dcid	Organic acids	37900	27400	29800	22400	6660	36000	28800	21500	28600
pme1711	-	3-Hydroxy-3-methyl butyric acid	Organic acids	1860000	2000000	1970000	977000	998000	940000	2900000	3740000	3740000
pme1830	C00042	Succinic acid	Organic acids	3390000	3520000	3440000	1350000	1100000	1420000	2450000	2790000	2580000
pme1851	C00300	Creatine	Organic acids	1370000	1440000	1350000	1230000	1320000	1270000	1580000	1680000	1690000
pme1936	C00791	Creatinine	Organic acids	806000	570000	587000	540000	677000	541000	604000	596000	512000
pme1966	C00245	2-Aminoethanesulfonic acid	Organic acids	170000	167000	170000	195000	106000	267000	171000	155000	159000
pme1977	C08278	Suberic acid	Organic acids	799000	755000	732000	408000	387000	416000	1240000	1070000	1180000
pme2033	C00497	L(-)-Malic acid	Organic acids	7790000	8530000	8280000	8660000	7880000	8830000	6930000	7300000	6500000
pme2049	C05984	2-Hydroxybutanoic acid	Organic acids	2740000	2990000	2940000	969000	1120000	1010000	4370000	4780000	3890000
pme2050	C00158	Citric acid	Organic acids	1770000	1940000	1920000	890000	575000	591000	1790000	2560000	3150000
pme2129	-	(S)-(-)-2-Hydroxyisocaproic acid	Organic acids	270000	301000	312000	210000	226000	296000	343000	346000	421000
pme2169	C00122	Fumaric acid	Organic acids	5870000	5710000	5850000	4960000	8530000	9090000	1970000	5290000	9740000
pme2241	C02226	Citraconic acid	Organic acids	764000	810000	713000	233000	538000	462000	363000	1180000	2060000
pme2277	-	3-Aminosalicylic acid	Organic acids	41200	47700	60600	70700	50400	45600	58600	40200	31600
pme2380	-	A-Ketoglutaric acid	Organic acids	187000	166000	163000	856000	978000	927000	692000	783000	623000
pme2541	-	α-Hydroxyisobutyric acid	Organic acids	638000	640000	612000	231000	254000	232000	1020000	1070000	886000
pme2550	C00417	Cis-Aconitic acid	Organic acids	894000	859000	976000	1020000	1180000	1260000	594000	568000	680000
pme2598	-	3,4-Dihydroxybenzeneacetic acid	Organic acids	617000	577000	527000	949000	849000	1280000	520000	468000	336000
pme2601	C01013	3-Hydroxypropanoic acid	Organic acids	313000	239000	229000	338000	252000	266000	274000	201000	206000
pme2603	C00632	3-Hydroxyanthranilic acid	Organic acids	105000	139000	134000	129000	89400	135000	91000	124000	106000
pme2706	C00196	2,3-Dihydroxybenzoic acid	Organic acids	1160000	1190000	1260000	1510000	1890000	2100000	533000	445000	413000
pme2709	-	2-Hydroxy-2-methyl butyric acid	Organic acids	90500	99500	101000	22500	25600	26300	161000	206000	169000
pme2761	C01127	4-Hydroxy-2-oxoglutaric acid	Organic acids	190000	220000	231000	207000	189000	204000	230000	214000	258000
pme2884	-	Guanidinoethyl sulfonate	Organic acids	46900	44600	35000	24800	43500	47300	51800	16100	35600
pme2903	C00156	4-Hydroxybenzoic acid	Organic acids	2040000	2250000	2220000	1940000	2220000	2720000	2040000	1940000	2590000
pme3009	-	trans-Citridic acid	Organic acids	207000	170000	210000	133000	231000	154000	245000	304000	396000
pme3011	C00334	γ-aminobutyric acid	Organic acids	3270000	3690000	3330000	1780000	1190000	1720000	4480000	4650000	4420000
pme3034	-	ethylmalonate	Organic acids	33500	41400	29600	22100	22600	21800	49100	45900	45400
pme3069	C05122	Taurocholic acid	Organic acids	4410000	4160000	4530000	4450000	4770000	4650000	4270000	4410000	4480000
pme3083	-	2-(Formylamino)benzoic acid	Organic acids	1920000	1930000	1840000	1620000	2360000	1960000	1370000	1600000	1900000
pme3096	C00872	Aminomalonic acid	Organic acids	2310000	2240000	2190000	774000	714000	912000	1770000	1870000	1760000
pme3154	-	(Rs)-Mevalonic acid	Organic acids	216000	205000	166000	229000	248000	250000	124000	149000	212000
pme3207	-	trans,trans-Muconic acid	Organic acids	621000	532000	541000	621000	766000	622000	373000	426000	313000
pme3309	-	2-Methylglutaric acid	Organic acids	1870000	1840000	1850000	1310000	1450000	1450000	2300000	2400000	2670000
pme3346	-	5-hydroxyhexanoic acid	Organic acids	987000	1170000	1120000	732000	743000	704000	1110000	1540000	1860000
pme3719	-	D-Xylonic acid	Organic acids	10900000	11700000	11400000	12900000	12400000	13800000	11300000	10300000	9700000
pma0948	-	Hydroxyphenethylamine	Others	24500000	24000000	21800000	22100000	6970000	34200000	14500000	12800000	16400000
pma2987	C00860	Histidinol	Others	345000	275000	160000	216000	125000	173000	284000	293000	242000
pma6298	-	3-Hydroxypyridine	Others	780000	764000	774000	95800	179000	833000	363000	898000	1180000
pma6625	-	E-3,4,5'-Trihydroxy-3'-glucopyranosylstilbene	Others	752000	642000	719000	895000	863000	739000	453000	407000	477000
pmb0064	C04831	DIMBOA glucoside	Others	1750000	1500000	1530000	634000	334000	1410000	1750000	1760000	1590000
pmb0069	C09815	Benzamide	Others	1770000	2350000	2210000	1860000	651000	3840000	741000	912000	960000
pmb0292	C00187	Cholesterol	Others	2940000	2930000	2950000	1260000	488000	2980000	3140000	3140000	2770000
pmb0302	C03557	2-Aminoethylphosphonate	Others	299000	423000	412000	95300	59200	240000	341000	296000	294000
pmb0374	-	Aminopurine	Others	7140000	6490000	6470000	4070000	1910000	7130000	4400000	5780000	5670000
pmb0764	C04294	4-Methyl-5-thiazoleethanol	Others	143000	153000	171000	26900	48800	181000	37700	131000	270000
pmb0766	-	Azoxystrobin acid	Others	4120000	3970000	3900000	1680000	529000	2560000	2430000	2660000	2270000
pmb1240	-	Phellodensin F	Others	8220000	7630000	8010000	5710000	4030000	12100000	4290000	4560000	3660000
pmb1452	-	N-Lauryldiethanolamine	Others	541000	510000	520000	291000	135000	629000	611000	623000	541000
pmb1652	-	Phthalic anhydride	Others	12800000	12400000	13000000	9410000	5790000	15500000	11300000	9450000	9480000
pmb1912	C00234	10-Formyl-THF	Others	33500000	26000000	25700000	13700000	7290000	29300000	23600000	23200000	21600000
pmb2211	-	Cocamidopropyl betaine	Others	8050000	8680000	8780000	3020000	1530000	6620000	11300000	10200000	11500000
pmb2556	-	Syringaldehyde O-glucoside	Others	29400	27400	23900	30500	34900	31300	19100	21100	18200
pme0516	C00137	Inositol	Others	715000	697000	618000	746000	724000	924000	569000	701000	528000
pme1635	C16915	Arctiin	Others	604000	713000	762000	469000	669000	638000	909000	867000	754000
pme1665	C08064	Isovitexin 7-O-glucoside (Saponarin)	Others	936000	984000	952000	940000	995000	1040000	1010000	1080000	895000
pme2232	C09489	Lactucin	Others	133000	136000	172000	47700	35200	80000	213000	218000	217000
pme2366	C05332	Phenethylamine	Others	13000000	15700000	16400000	12600000	4150000	25600000	5940000	6220000	7960000
pme2433	C06772	Diethanolamine	Others	223000	219000	212000	351000	266000	185000	273000	233000	192000
pme2651	C00006	NADP	Others	1440000	1550000	2000000	2760000	1650000	1600000	1760000	1470000	1490000
pme2828	C00870	4-Nitrophenol	Others	4170000	3390000	2520000	2220000	2480000	1870000	4910000	5300000	5730000
pme2830	-	O-Phosphorylethanolamine	Others	63100	67100	50700	81500	78300	86200	39900	47000	52000
pme3081	C00534	4-(Aminomethyl)-5-(hydroxymethyl)-2-methylpyridin-3-ol	Others	422000	424000	393000	329000	218000	522000	833000	684000	612000
pme3148	C02990	L-Palmitoylcarnitine	Others	23900	24700	20300	10900	12400	30100	47500	40900	57600
pme3186	-	Dl-Glyceraldehyde3-phosphate	Others	254000	277000	269000	445000	448000	459000	269000	308000	318000
pme3511	-	Orotidine	Others	49400	55200	54300	51000	48100	52200	68800	72600	61600
pma0170	-	N', N''-Diferuloylspermidine	Phenolamides	71900	67300	50000	33100	26300	116000	55600	55300	42300
pmb0323	C03002	N-Caffeoyl putrescine	Phenolamides	6640000	6340000	5930000	4090000	1710000	14300000	2210000	1920000	1620000
pmb0325	-	N-Feruloyl spermidine	Phenolamides	1920000	1550000	1840000	844000	726000	3000000	452000	556000	607000
pmb0488	C00315	Spermidine	Phenolamides	12200000	11200000	11700000	19500000	18400000	28200000	4220000	2450000	1270000
pmb0489	-	N-hexosyl-p-coumaroyl putrescine	Phenolamides	53900	58000	47500	53500	21700	108000	7850	21400	10900
pmb0490	C18326	N-p-Coumaroyl putrescine	Phenolamides	10600000	10100000	10400000	7660000	3460000	20600000	3790000	3100000	2860000
pmb0492	-	N',N",N"'-p-coumaroyl-cinnamoyl-caffeoyl spermidine	Phenolamides	5330000	4280000	4170000	789000	243000	1170000	3020000	3180000	3200000
pmb0494	-	N-Sinapoyl putrescine	Phenolamides	3270000	3480000	3200000	1970000	1080000	4810000	1580000	1750000	1390000
pmb0496	C18325	N-Feruloyl agmatine	Phenolamides	1570000	1240000	1200000	489000	753000	3160000	342000	430000	406000
pmb0501	C00179	Agmatine	Phenolamides	2530000	2700000	2610000	2950000	1560000	4390000	1530000	1590000	1160000
pmb0505	-	N'-p-Coumaroyl putrescine	Phenolamides	11100000	10600000	10100000	6950000	4060000	16300000	5360000	6360000	5470000
pmb0771	C02717	N-Feruloyl tyramine	Phenolamides	1060000	1110000	1200000	875000	96400	1060000	445000	623000	2760000
pmb0896	-	N'-Feruloyl putrescine	Phenolamides	7650000	7600000	8050000	4340000	2090000	12500000	4030000	4160000	3460000
pmb0907	C10497	N-Feruloyl putrescine	Phenolamides	21200000	21900000	23300000	11900000	5870000	37000000	11400000	11600000	9690000
pmb2893	-	N-p-Coumaroyl hydroxyagmatine	Phenolamides	6430	6840	6520	4810	5260	7370	14800	15200	16100
pmd0017	C00750	Spermine	Phenolamides	15700000	15300000	16500000	14500000	16200000	17300000	14800000	14600000	15500000
pme1841	C01672	1,5-Diaminopentane	Phenolamides	47400	50600	42600	20100	28800	30900	69100	77700	122000
pme2292	C00134	Putrescine	Phenolamides	2740000	2970000	3280000	3740000	2910000	5260000	1920000	1780000	1430000
pme2693	C02714	N-Acetylputrescine	Phenolamides	1780000	2180000	1990000	2140000	1250000	3090000	1120000	1120000	838000
pmb0837	-	Procyanidin A3	Proanthocyanidins	254000	254000	254000	169000	74400	237000	233000	226000	160000
pme1738	C02918	3-Carbamyl-1-methylpyridinium (1-Methylnicotinamide)	Pyridine derivatives	105000	98600	64000	80700	79000	84700	96600	86200	107000
pme2594	C00847	4-Pyridoxic acid	Pyridine derivatives	849000	787000	824000	950000	975000	1030000	737000	738000	756000
pme3333	-	1,4-dihydro-1-Methyl-4-oxo-3-pyridinecarboxamide	Pyridine derivatives	335000	614000	481000	238000	134000	433000	348000	233000	279000
pmb2554	-	5-O-Feruloyl quinic acid glucoside	Quinate and its derivatives	12600	15400	14300	14300	13400	12400	16200	12100	14800
pmb2833	-	3-O-Feruloyl quinic acid glucoside	Quinate and its derivatives	17200	20300	14000	14700	14500	10100	16200	14300	12000
pmb2938	-	4-O-Caffeoyl quinic acid (criptochlorogenic acid)	Quinate and its derivatives	101000	88300	91000	121000	99400	143000	93700	85900	104000
pmb3061	-	5-O-p-coumaroyl quinic acid O-hexoside	Quinate and its derivatives	208000	198000	221000	376000	277000	298000	202000	169000	113000
pmb3062	-	Eudesmoyl quinic acid	Quinate and its derivatives	24700	35400	38400	59000	60300	80500	29700	28000	37500
pmb3066	-	5-O-p-coumaroyl shikimic acid O-hexoside	Quinate and its derivatives	244000	240000	235000	386000	300000	454000	87800	96600	110000
pmb3072	-	3-O-p-coumaroyl shikimic acid O-hexoside	Quinate and its derivatives	256000	262000	237000	363000	266000	604000	61700	57800	77100
pmb3074	-	3-O-p-Coumaroyl quinic acid	Quinate and its derivatives	34500	38900	39300	23100	22800	21300	46300	47000	91800
pmb3075	-	3-O-p-Coumaroyl shikimic acid	Quinate and its derivatives	20300	25800	23000	25000	25600	28100	13700	19700	12200
pmb3317	-	Quinacyl syringic acid	Quinate and its derivatives	500000	513000	478000	600000	687000	784000	499000	507000	501000
pme0398	C00852	Chlorogenic acid (3-O-Caffeoylquinic acid)	Quinate and its derivatives	121000	110000	126000	176000	164000	185000	86700	80200	69300
pme1816	C17147	Neochlorogenic acid (5-O-Caffeoylquinic acid)	Quinate and its derivatives	50700	57200	62100	34400	24000	661000	37100	24400	19900
pme2036	C00296	Quinic acid	Quinate and its derivatives	11600000	9780000	10900000	5010000	3890000	3880000	11500000	15500000	15300000
pme2901	-	1-O-Caffeoyl quinic acid	Quinate and its derivatives	45000	38800	47400	18900	13500	602000	24200	19500	23100
pmb1530	-	Phytocassane D	Terpenoids	391000	416000	463000	366000	183000	845000	468000	432000	456000
pmb2222	-	Phytocassane C	Terpenoids	2380000	2310000	2170000	1770000	501000	4960000	5170000	9630000	9600000
pma2172	-	Cinnamoyl tyramine	Tryptamine derivatives	2650000	2780000	2720000	931000	327000	1500000	1370000	1090000	9100000
pmb0426	C08309	5-Methoxy-N,N-dimethyltryptamine	Tryptamine derivatives	6120000	6970000	6700000	4490000	3030000	6000000	7720000	7950000	7590000
pmb0769	-	N-hexosyl-p-coumaroyl serotonin	Tryptamine derivatives	310000	275000	238000	210000	101000	435000	127000	243000	157000
pmb0776	-	N-Feruloyl tryptamine	Tryptamine derivatives	246000	288000	275000	118000	97700	306000	91200	97800	66500
pme1417	C00398	L-Tryptamine	Tryptamine derivatives	68200	78800	67400	31900	20000	80600	43300	71800	127000
pme1453	C01598	Melatonin	Tryptamine derivatives	197000	236000	294000	118000	87300	154000	386000	370000	368000
pme2786	C00978	N-Acetyl-5-hydroxytryptamine	Tryptamine derivatives	268000	329000	355000	164000	52000	332000	319000	389000	391000
pmb0789	-	Pyridoxine O-glucoside	Vitamins	1720000	1290000	1160000	1010000	693000	1400000	1450000	1500000	1450000
pmb0790	-	Pyridoxine di-O-hexoside	Vitamins	187000	119000	136000	46500	36300	126000	168000	219000	179000
pmb0800	C00153	Niacinamide	Vitamins	13500000	14200000	15000000	5380000	3650000	15600000	9410000	11900000	15600000
pmb0801	-	4-Pyridoxic acid O-hexoside	Vitamins	1160000	1020000	698000	530000	292000	839000	900000	840000	815000
pmb0802	C00864	D-Pantothenic acid	Vitamins	1290000	1260000	1400000	718000	256000	1530000	1330000	1340000	1380000
pmb2648	C00378	Thiamine	Vitamins	10800	10800	7670	6830	3490	4820	11400	8940	14100
pme1281	C00018	Pyridoxal 5'-phosphate	Vitamins	307000	247000	204000	551000	533000	825000	563000	488000	412000
pme1383	C00314	Pyridoxine	Vitamins	1160000	1120000	1090000	1190000	380000	898000	1400000	1250000	1360000
pme1709	-	Nicotinic Acid Methyl Ester (Methyl Nicotinate)	Vitamins	711000	787000	894000	236000	186000	614000	657000	988000	1070000
pme1949	C00255	Riboflavin	Vitamins	332000	334000	344000	367000	381000	382000	495000	512000	473000
pme2111	C00072	L-ascorbate	Vitamins	865000	670000	577000	4220000	9000000	7820000	4790000	6090000	3620000
pme2165	C00295	Orotic acid	Vitamins	329000	416000	420000	240000	180000	199000	326000	591000	583000
pme2266	C00120	Biotin	Vitamins	571000	604000	587000	357000	214000	673000	538000	531000	550000
pme2661	C05443	Vitamin D3	Vitamins	49500	46000	41800	40700	37000	39300	40400	34700	39600
pme2819	-	All-trans-13,14-dihydroretinol	Vitamins	39400	22700	40000	40600	45700	97400	32300	21100	47800
pme2846	-	Nicotinamide-N-oxide	Vitamins	8980	15800	12600	8580	5190	7470	10200	8560	14100
pme3478	C00831	Pantetheine	Vitamins	2010000	2000000	1780000	4140000	3500000	4960000	3150000	2470000	2770000
