# Supplementary material for: Extensive Metabolic Profiles of Leaves and Stems from the Medicinal Plant Dendrobium officinale Kimura et Migo
Source: Metabolites. 2019 Oct 4;9(10):215. doi: 10.3390/metabo9100215 (PMC6835975; doi:10.3390/metabo9100215)
Supplement: Supplementary file 1 [file metabolites-09-00215-s001.zip › Table S2.xlsx]

## Sheet: Feuil1
Index	Compounds	Class	Leaf-1	Leaf-2	Leaf-3	Stem-1	Stem-2	Stem-3	VIP	Fold_Change	LogFC	Up/Down
pme3384	N-Acetylthreonine	Amino acid derivatives	601000	635000	550000	294000	215000	254000	1.28184	0.427212	-1.22698	down
pme0012	L-Aspartic acid	Amino acids	15200000	44400000	7080000	7550000	7660000	6700000	1.0077	0.328584	-1.60566	down
pme0225	L-Asparagine	Amino acids	10100000	44900000	3690000	1580000	2080000	885000	1.83501	0.0774408	-3.69076	down
pme1988	L-Alanine	Amino acids	9000000	9590000	7330000	3620000	4400000	2770000	1.28153	0.416281	-1.26437	down
pme2527	L(+)-Ornithine	Amino acids	11800000	53100000	3550000	1700000	1800000	1120000	1.84728	0.0674945	-3.88909	down
pmb2957	Cyanidin O-syringic acid	Anthocyanins	97600	141000	154000	39400	40400	29600	1.55173	0.278655	-1.84345	down
pmb2928	Gallic acid O-Hexoside	Benzoic acid derivatives	2620000	1220000	3150000	1260000	962000	333000	1.24018	0.365522	-1.45197	down
pmb3107	Syringic acid O-glucoside	Benzoic acid derivatives	29000000	32900000	33600000	13100000	11900000	11800000	1.36417	0.38534	-1.37579	down
pme1162	Gallic acid	Benzoic acid derivatives	323000	275000	243000	130000	137000	103000	1.24424	0.439952	-1.18458	down
pme1814	2,5-dihydroxybenzoic acid (Gentisic acid)	Benzoic acid derivatives	335000	361000	417000	140000	112000	114000	1.4692	0.328841	-1.60454	down
pme1824	Protocatechuic acid	Catechin derivatives	1690000	1850000	2020000	619000	495000	482000	1.56052	0.28705	-1.80062	down
pme2478	Protocatechuic aldehyde	Catechin derivatives	34800	57700	53600	21300	25500	24800	1.10792	0.490075	-1.02892	down
pmb1754	O-Phosphocholine	Cholines	1930000	3540000	995000	639000	639000	690000	1.30985	0.304408	-1.71592	down
pme2991	Scopoletin (7-Hydroxy-5-methoxycoumarin)	Coumarins	55200	47800	55100	28800	22800	21300	1.21815	0.461101	-1.11685	down
pme3422	6-Methoxy-7,8-DihydroxyCoumarin	Coumarins	293000	285000	410000	124000	104000	125000	1.3935	0.357287	-1.48484	down
pmb0686	Eriodictyol O-malonylhexoside	Flavanone	170000	13000	281000	7130	8660	11600	1.83615	0.0590302	-4.0824	down
pmb2970	Hesperetin O-hexosyl-O-hexoside	Flavanone	750000	983000	1230000	229000	261000	294000	1.58533	0.264597	-1.91813	down
pme0377	Naringenin	Flavanone	250000	528000	289000	148000	66200	60400	1.5556	0.257357	-1.95816	down
pme1399	Xanthohumol	Flavanone	120000	41000	74200	48100	23100	23000	1.14012	0.40051	-1.32009	down
pme2957	Naringenin chalcone	Flavanone	251000	1260000	147000	85500	29100	14800	1.96218	0.0780458	-3.67953	down
pmb2850	Tricin	Flavone	34800	50400	103000	25500	24900	30300	1.05413	0.428799	-1.22163	down
pmb3000	Chrysoeriol O-acetylhexoside	Flavone	60700	86400	81700	42700	28700	37700	1.15924	0.476836	-1.06844	down
pmb3041	Tricin O-saccharic acid	Flavone	6130000	6530000	7060000	1670000	1590000	1560000	1.66212	0.244422	-2.03255	down
pmb3042	Tricin 5-O-hexoside	Flavone	1770000	1210000	1840000	741000	720000	713000	1.2035	0.451037	-1.14868	down
pmb3043	Tricin 5-O-rutinoside	Flavone	235000	247000	236000	94200	92800	75200	1.40294	0.365181	-1.45332	down
pme3473	Butin	Flavone	262000	1290000	139000	78900	25800	13200	2.01297	0.0697221	-3.84224	down
pmb3023	Eriodictyol C-hexoside	Flavone C-glycosides	577000	175000	573000	50700	66000	61700	1.84121	0.134642	-2.8928	down
pma6561	Caffeic acid O-glucoside	Hydroxycinnamoyl derivatives	3910000	2860000	5460000	1030000	949000	1150000	1.5858	0.255846	-1.96665	down
pmb2936	Disinapoyl hexoside	Hydroxycinnamoyl derivatives	30500	18700	15900	6250	6810	4230	1.54951	0.265591	-1.91272	down
pmb2940	1-O-beta-D-Glucopyranosyl sinapate	Hydroxycinnamoyl derivatives	7560000	6270000	7600000	1940000	1540000	1750000	1.65905	0.24405	-2.03475	down
pme0408	Syringic acid	Hydroxycinnamoyl derivatives	606000	755000	699000	190000	331000	393000	1.2163	0.443689	-1.17238	down
pme1637	Coniferyl alcohol	Hydroxycinnamoyl derivatives	92400	121000	125000	36700	44000	28700	1.46643	0.323286	-1.62912	down
pme1698	Sinapic acid	Hydroxycinnamoyl derivatives	857000	361000	1070000	225000	323000	315000	1.17168	0.377185	-1.40665	down
pme3123	Sinapyl alcohol	Hydroxycinnamoyl derivatives	62800	75800	65900	33900	13200	16600	1.4933	0.311491	-1.68274	down
pme3246	Coniferin	Hydroxycinnamoyl derivatives	8770000	6480000	11500000	2140000	2290000	2510000	1.58772	0.259439	-1.94653	down
pme3250	Biochanin A	Isoflavone	121000	9	47800	9	9	20900	1.64412	0.123915	-3.01257	down
pmb0128	delta-Tridecalactone	Lipids_Fatty acids	211000	95000	324000	103000	75700	71900	1.08649	0.397778	-1.32997	down
pmb0889	Punicic acid	Lipids_Fatty acids	3450000	1050000	4300000	1240000	943000	1200000	1.02728	0.384432	-1.3792	down
pmb2778	9,10-EODE	Lipids_Fatty acids	35700000	22900000	24500000	6320000	4390000	6550000	1.73185	0.207702	-2.26742	down
pmb2784	13-HOTrE	Lipids_Fatty acids	95600	122000	112000	66500	49700	43400	1.16118	0.484223	-1.04626	down
pmb2786	9-HOTrE	Lipids_Fatty acids	4070000	3310000	3210000	1230000	1080000	1260000	1.45057	0.33711	-1.56871	down
pmb2787	9-KODE	Lipids_Fatty acids	382000	341000	337000	147000	128000	143000	1.34786	0.39434	-1.34249	down
pmb2791	9-HpOTrE	Lipids_Fatty acids	810000	703000	750000	345000	338000	446000	1.15349	0.498895	-1.00319	down
pmb2799	12,13-EODE	Lipids_Fatty acids	265000	226000	222000	129000	108000	83900	1.22814	0.45007	-1.15178	down
pmb2804	13-HPODE	Lipids_Fatty acids	6230000	4160000	4590000	949000	1140000	1430000	1.66454	0.234913	-2.0898	down
pmb0164	MAG (18:2) isomer1	Lipids_Glycerolipids	400000	143000	251000	161000	88300	81700	1.11341	0.416877	-1.26231	down
pmb1605	MAG (18:3) isomer3	Lipids_Glycerolipids	14700000	4440000	10000000	5860000	3040000	2640000	1.10895	0.396019	-1.33636	down
pmb1626	MGMG (18:2) isomer1	Lipids_Glycerolipids	1860000	527000	1700000	413000	317000	243000	1.47139	0.238072	-2.07053	down
pmb2325	MAG (18:3) isomer2	Lipids_Glycerolipids	15400000	5080000	9430000	6140000	3160000	2800000	1.11922	0.404547	-1.30562	down
pmb2363	MAG (18:1) isomer1	Lipids_Glycerolipids	56900	32800	103000	23400	17700	22900	1.27722	0.332122	-1.59021	down
pmb2383	MGMG (18:2) isomer2	Lipids_Glycerolipids	502000	129000	214000	49100	24700	19400	1.9498	0.110296	-3.18055	down
pmb3121	LysoPE 18:1	Lipids_Glycerophospholipids	1130000	1170000	1070000	406000	369000	372000	1.45409	0.340356	-1.55488	down
pmb3132	LysoPE 18:1 (2n isomer)	Lipids_Glycerophospholipids	3500000	3640000	3110000	1150000	1040000	1100000	1.4906	0.320976	-1.63946	down
pmc0066	2'-Deoxyinosine-5'-monophosphate	Nucleotide and its derivates	2990000	29900000	338000	137000	123000	119000	2.2149	0.011406	-6.45406	down
pme0163	β-Nicotinamide mononucleotide	Nucleotide and its derivates	608000	1150000	446000	162000	179000	165000	1.59352	0.229583	-2.12291	down
pme2282	Guanosine monophosphate	Nucleotide and its derivates	41100	52500	20600	21200	10900	14200	1.16052	0.405429	-1.30248	down
pme0397	Shikimic acid	Organic acids	5860000	6210000	6630000	3160000	2430000	2820000	1.24452	0.449733	-1.15286	down
pme1292	Homogentisic acid	Organic acids	1460000	1600000	1640000	842000	741000	628000	1.20516	0.470426	-1.08796	down
pme2598	3,4-Dihydroxybenzeneacetic acid	Organic acids	949000	849000	1280000	520000	468000	336000	1.23591	0.430149	-1.21709	down
pme2706	2,3-Dihydroxybenzoic acid	Organic acids	1510000	1890000	2100000	533000	445000	413000	1.62947	0.252909	-1.98331	down
pmb0323	N-Caffeoyl putrescine	Phenolamides	4090000	1710000	14300000	2210000	1920000	1620000	1.01117	0.28607	-1.80556	down
pmb0325	N-Feruloyl spermidine	Phenolamides	844000	726000	3000000	452000	556000	607000	1.04707	0.353392	-1.50066	down
pmb0488	Spermidine	Phenolamides	19500000	18400000	28200000	4220000	2450000	1270000	2.03195	0.120121	-3.05744	down
pmb0489	N-hexosyl-p-coumaroyl putrescine	Phenolamides	53500	21700	108000	7850	21400	10900	1.47554	0.219159	-2.18995	down
pmb0490	N-p-Coumaroyl putrescine	Phenolamides	7660000	3460000	20600000	3790000	3100000	2860000	1.1021	0.307377	-1.70192	down
pmb0496	N-Feruloyl agmatine	Phenolamides	489000	753000	3160000	342000	430000	406000	1.1318	0.267606	-1.90182	down
pme2292	Putrescine	Phenolamides	3740000	2910000	5260000	1920000	1780000	1430000	1.20778	0.43073	-1.21514	down
pme2693	N-Acetylputrescine	Phenolamides	2140000	1250000	3090000	1120000	1120000	838000	1.02295	0.475	-1.074	down
pmb3062	Eudesmoyl quinic acid	Quinate and its derivatives	59000	60300	80500	29700	28000	37500	1.16999	0.476476	-1.06952	down
pmb3066	5-O-p-coumaroyl shikimic acid O-hexoside	Quinate and its derivatives	386000	300000	454000	87800	96600	110000	1.60927	0.258246	-1.95318	down
pmb3072	3-O-p-coumaroyl shikimic acid O-hexoside	Quinate and its derivatives	363000	266000	604000	61700	57800	77100	1.83835	0.159448	-2.64884	down
pme0398	Chlorogenic acid (3-O-Caffeoylquinic acid)	Quinate and its derivatives	176000	164000	185000	86700	80200	69300	1.24479	0.449905	-1.15231	down
pme1816	Neochlorogenic acid (5-O-Caffeoylquinic acid)	Quinate and its derivatives	34400	24000	661000	37100	24400	19900	1.02686	0.11315	-3.14369	down
Index	Compounds	Class	4	5	6	1	2	3	VIP	Fold_Change	LogFC	type
pme1261	Pantothenol	Alcohols and polyols	1040000	725000	1470000	4970000	3980000	4190000	1.64582	4.06182	2.02213	up
pmb0782	Piperidine	Alkaloids	1280000	630000	1800000	4180000	4040000	4010000	1.50612	3.2965	1.72093	up
pmb0034	Glu-Glu	Amino acid derivatives	79300	55600	111000	223000	186000	156000	1.22499	2.29768	1.20018	up
pmb1283	L-Glutaminyl-L-valyl-L-valyl-L-cysteine	Amino acid derivatives	258000	127000	343000	1440000	1200000	1240000	1.80409	5.32967	2.41405	up
pmb2591	Acetyl tryptophan	Amino acid derivatives	846000	737000	936000	1370000	1710000	2180000	1.14513	2.08813	1.06221	up
pmb3264	Glutathione oxidized	Amino acid derivatives	2050000	959000	840000	4220000	3990000	4690000	1.52457	3.35152	1.74482	up
pmb3649	L-Cysteinyl-L-leucylglycyl-L-alanylglycylglycyl-L-alanylglycyl-L-cysteine	Amino acid derivatives	3060	5580	3780	15500	28000	24600	1.79241	5.48309	2.45499	up
pme0113	γ-Glu-Cys	Amino acid derivatives	541000	468000	581000	1130000	1040000	1050000	1.16977	2.02516	1.01803	up
pme0124	Glycyl-L-proline	Amino acid derivatives	2770	3970	23800	16800	21100	33000	1.29388	2.32155	1.21509	up
pme0170	Nα-Acetyl-L-arginine	Amino acid derivatives	465000	266000	1510000	2630000	3550000	2750000	1.65124	3.98483	1.99452	up
pme0174	N-Propionylglycine	Amino acid derivatives	56000	47800	70800	189000	231000	203000	1.57245	3.56816	1.83518	up
pme0176	Phenylacetyl-L-glutamine	Amino acid derivatives	22500	26300	27300	145000	137000	190000	1.88223	6.20237	2.63282	up
pme0231	N-(3-Indolylacetyl)-L-alanine	Amino acid derivatives	16100	23700	169000	38200	271000	725000	1.33686	4.95307	2.30832	up
pme0252	N-Acetyl-l-leucine	Amino acid derivatives	513000	508000	557000	1250000	1240000	1380000	1.32429	2.45247	1.29424	up
pme1008	3-Chloro-L-tyrosine	Amino acid derivatives	84200	56300	127000	190000	164000	198000	1.13712	2.06355	1.04513	up
pme1228	5-Hydroxy-L-tryptophan	Amino acid derivatives	300000	128000	595000	1670000	1650000	1600000	1.75413	4.80938	2.26585	up
pme1242	S-(methyl)glutathione	Amino acid derivatives	1080000	582000	863000	2650000	2660000	2980000	1.51475	3.28317	1.71509	up
pme1313	N'-Formylkynurenine	Amino acid derivatives	73700	38500	137000	292000	229000	326000	1.51415	3.39888	1.76506	up
pme1368	L-Pipecolic acid	Amino acid derivatives	142000	180000	177000	450000	387000	424000	1.34039	2.52705	1.33746	up
pme2865	3-Methylcrotonyl glycine	Amino acid derivatives	7730	6940	8780	20200	21000	15100	1.28337	2.40085	1.26355	up
pme3038	5-oxoproline	Amino acid derivatives	3700000	2100000	4720000	8740000	7570000	7900000	1.23515	2.30133	1.20247	up
pme0019	L-Leucine	Amino acids	472000	247000	780000	2190000	2390000	2360000	1.72665	4.62975	2.21094	up
pme0020	L-Phenylalanine	Amino acids	701000	687000	820000	1770000	1730000	1910000	1.32229	2.45018	1.29289	up
pme0026	L-(+)-Lysine	Amino acids	6630000	10100000	4540000	22000000	13500000	17400000	1.26832	2.48707	1.31445	up
pme0036	L-Histidine	Amino acids	782000	485000	594000	2170000	2040000	2320000	1.56299	3.50887	1.811	up
pme0039	L-Valine	Amino acids	2330000	1280000	2600000	10300000	10200000	10600000	1.7739	5.00805	2.32425	up
pme0041	L-Isoleucine	Amino acids	363000	158000	608000	1730000	1760000	1770000	1.7302	4.65899	2.22002	up
pme0057	DL-homocysteine	Amino acids	45100	60200	119000	292000	228000	257000	1.5398	3.46411	1.79248	up
pme1070	L-(-)-Tyrosine	Amino acids	1190000	1070000	1180000	3500000	2810000	3420000	1.41894	2.82849	1.50003	up
pme1210	L-Methionine	Amino acids	1700000	1050000	2410000	6530000	7350000	5900000	1.60829	3.83333	1.9386	up
pme1408	L-Glutamine	Amino acids	1100000	1410000	1090000	7390000	6340000	8290000	1.87967	6.11667	2.61275	up
pme2634	Dl-Norvaline	Amino acids	1580000	927000	2000000	7630000	7370000	7150000	1.76314	4.91458	2.29707	up
pmb0557	Cyanidin O-malonyl-malonylhexoside	Anthocyanins	9	9	11300	31300	20400	38100	2.92866	7.93426	2.9881	up
pme0443	Malvidin 3-O-galactoside	Anthocyanins	280000	149000	490000	816000	896000	741000	1.34633	2.66921	1.41641	up
pme0444	Malvidin 3-O-glucoside (Oenin)	Anthocyanins	144000	91300	364000	610000	657000	356000	1.32041	2.70816	1.43731	up
pmb1318	8-Methyl-2-oxo-4-phenyl-2H-chromen-7-yl 4-(hexyloxy)benzoate	Benzoic acid derivatives	2710000	1180000	3840000	11600000	17100000	14200000	1.8178	5.54981	2.47244	up
pmb2654	Anthranilate O-hexosyl-O-hexoside	Benzoic acid derivatives	328000	424000	424000	727000	880000	781000	1.16056	2.03061	1.02191	up
pma0134	D(-)-Threose	Carbohydrates	5320000	3100000	8930000	19800000	18000000	19200000	1.50605	3.2853	1.71603	up
pme1486	Epigallate catechin gallate (EGCG)	Catechin derivatives	35900	61200	44000	375000	73000	76500	1.16484	3.71722	1.89422	up
pme3140	6-Hydroxy-4-methylcoumarin	Coumarins	650000	747000	810000	1640000	1790000	1900000	1.30831	2.41504	1.27205	up
pmb2979	Hesperetin O-malonylhexoside	Flavanone	564000	482000	619000	1180000	1250000	1320000	1.25498	2.25225	1.17137	up
pme2949	Hesperetin 7-rutinoside (Hesperidin)	Flavanone	139000	201000	104000	408000	269000	358000	1.22887	2.33108	1.221	up
pma6499	Limocitrin O-hexoside	Flavone	913000	625000	1460000	5230000	5350000	5170000	1.80285	5.2535	2.39328	up
pma6586	Tricin O-glycerylhexoside	Flavone	254000	125000	334000	742000	642000	786000	1.44426	3.04348	1.60572	up
pmb2984	Acetyl-eriodictyol O-hexoside	Flavone	89800	20200	40600	84200	142000	226000	1.33863	3.00266	1.58624	up
pme1518	Nobiletin	Flavone	159000	91500	209000	783000	365000	782000	1.58822	4.20022	2.07046	up
pme1550	Tangeretin	Flavone	135000	61400	139000	430000	285000	373000	1.47472	3.24389	1.69772	up
pma6371	di-C,C-hexosyl-luteolin	Flavone C-glycosides	2970000	1340000	6510000	9060000	9510000	8650000	1.30615	2.51571	1.33097	up
pma6515	C-hexosyl-chrysin O-feruloylhexoside	Flavone C-glycosides	1800000	872000	4150000	6460000	8680000	6750000	1.48465	3.20874	1.68201	up
pma6516	C-hexosyl-apigenin O-hexosyl-O-hexoside	Flavone C-glycosides	182000	95100	245000	312000	425000	435000	1.18777	2.24478	1.16657	up
pma6518	C-pentosyl-chrysoeriol 7-O-feruloylhexoside	Flavone C-glycosides	163000	82400	365000	713000	802000	732000	1.58729	3.68119	1.88017	up
pmb0618	8-C-hexosyl-hesperetin O-hexoside	Flavone C-glycosides	1010000	551000	1610000	2760000	2790000	2700000	1.3317	2.6017	1.37946	up
pmb0622	C-hexosyl-luteolin O-hexoside	Flavone C-glycosides	2690000	1430000	6120000	8790000	9520000	9060000	1.35631	2.67285	1.41838	up
pmb0631	C-hexosyl-luteolin C-pentoside	Flavone C-glycosides	487000	277000	1030000	1490000	1510000	1550000	1.31271	2.53623	1.34269	up
pmb0636	6-C-hexosyl luteolin O-pentoside	Flavone C-glycosides	204000	114000	330000	541000	518000	522000	1.27966	2.43981	1.28677	up
pmb0653	di-C,C-hexosyl-apigenin	Flavone C-glycosides	2790000	1460000	6170000	7930000	8600000	7850000	1.24541	2.33973	1.22634	up
pmb0665	Luteolin 8-C-hexosyl-O-hexoside	Flavone C-glycosides	759000	520000	1030000	1660000	1830000	1420000	1.16885	2.12646	1.08845	up
pmb0672	6-C-hexosyl-apigenin O-feruloylhexoside	Flavone C-glycosides	15300	9	30400	42100	30200	51900	1.8261	2.71719	1.44212	up
pmb0678	8-C-hexosyl-apigenin O-feruloylhexoside	Flavone C-glycosides	172000	96900	465000	739000	790000	655000	1.4436	2.97588	1.57332	up
pmb0680	C-hexosyl-apigenin O-p-coumaroylhexoside	Flavone C-glycosides	68900	51700	172000	236000	372000	235000	1.3845	2.88107	1.5266	up
pma0214	methylQuercetin O-hexoside	Flavonol	1590000	969000	2480000	3680000	4160000	3270000	1.18882	2.2048	1.14065	up
pmb0565	Syringetin 3-O-hexoside	Flavonol	706000	409000	1030000	4150000	3950000	3550000	1.81792	5.43124	2.44128	up
pmb0595	Isorhamnetin 5-O-hexoside	Flavonol	1950000	1350000	3870000	5660000	7610000	5940000	1.34682	2.67922	1.42181	up
pmb0711	Quercetin 7-O-rutinoside	Flavonol	547000	384000	789000	1280000	1670000	1410000	1.31514	2.53488	1.34192	up
pma6599	6-Hydroxymethylherniarin	Hydroxycinnamoyl derivatives	990000	719000	1300000	4790000	4760000	4080000	1.71587	4.52974	2.17943	up
pme0394	2-Methoxybenzoic acid	Hydroxycinnamoyl derivatives	34900	45500	32700	140000	129000	146000	1.59347	3.66932	1.87551	up
pmb0312	5-methoxyindole-3-carbaldehyde	Indole derivatives	45800	18000	23700	191000	158000	134000	1.82215	5.52	2.46467	up
pmb0818	Methoxyindoleacetic acid	Indole derivatives	878000	398000	2160000	4830000	4030000	5040000	1.65039	4.0454	2.01628	up
pmb0819	3-Indoleacetonitrile	Indole derivatives	276000	182000	326000	969000	774000	1000000	1.54894	3.49872	1.80683	up
pmb1096	Indole	Indole derivatives	1270000	646000	2830000	6120000	5050000	6160000	1.57732	3.6515	1.86849	up
pmc0682	4-Aminoindole	Indole derivatives	130000	102000	171000	742000	897000	833000	1.88481	6.134	2.61683	up
pme0542	Indole-2-carboxylic acid	Indole derivatives	28800	18100	32200	61700	84000	70300	1.37288	2.73072	1.44928	up
pme2836	5-Hydroxytryptophol	Indole derivatives	1040000	440000	1550000	2740000	2630000	2390000	1.3082	2.56106	1.35674	up
pmb2221	4-Hydroxysphinganine	Lipids_Fatty acids	8160000	2290000	23400000	24200000	42700000	44600000	1.50609	3.29394	1.71982	up
pma1303	LysoPC 16:2	Lipids_Glycerophospholipids	603000	221000	1300000	2380000	3320000	2720000	1.62844	3.96422	1.98704	up
pmb0165	LysoPC 16:1	Lipids_Glycerophospholipids	19200	11800	45100	66500	76500	72900	1.4023	2.83706	1.50439	up
pmb0168	PC 16:1/14:1	Lipids_Glycerophospholipids	170000	71400	409000	613000	732000	619000	1.45095	3.01968	1.5944	up
pmb0862	LysoPC 12:1	Lipids_Glycerophospholipids	40900	17400	99500	132000	153000	144000	1.37381	2.71863	1.44288	up
pmb0863	LysoPC 16:2 (2n isomer)	Lipids_Glycerophospholipids	152000	55700	225000	357000	326000	377000	1.26727	2.44973	1.29263	up
pmb0865	LysoPC 18:3 (2n isomer)	Lipids_Glycerophospholipids	1300000	476000	2140000	4880000	5050000	5010000	1.60209	3.81512	1.93173	up
pmd0136	LysoPC 18:0	Lipids_Glycerophospholipids	26900000	7950000	73700000	58300000	99900000	80200000	1.20136	2.19622	1.13502	up
pma1751	Nicotinic acid-hexoside	Nicotinic acid derivatives	69800	20800	120000	48400	323000	246000	1.0566	2.93162	1.5517	up
pmc0274	6-Methylmercaptopurine	Nucleotide and its derivates	2500000	1220000	4890000	11400000	10700000	11800000	1.62736	3.93728	1.9772	up
pmc0304	Succinyladenosine	Nucleotide and its derivates	1510000	548000	2190000	2780000	3080000	3460000	1.16716	2.19397	1.13355	up
pme0152	5,6-Dihydro-5-methyluracil	Nucleotide and its derivates	287000	173000	645000	765000	786000	741000	1.13975	2.07421	1.05256	up
pme1119	Inosine	Nucleotide and its derivates	15400	15600	52100	36500	54700	85100	1.07475	2.12154	1.08511	up
pme2801	7-Methylxanthine	Nucleotide and its derivates	36300	10600	55300	71200	66300	73800	1.11985	2.06751	1.0479	up
pme3104	1-Methyladenine	Nucleotide and its derivates	82000	90100	173000	230000	267000	215000	1.13929	2.06317	1.04486	up
pme3337	N6-Succinyl Adenosine	Nucleotide and its derivates	1240000	394000	1550000	2050000	2360000	2520000	1.15669	2.17651	1.12202	up
pme3982	Hypoxanthine-9-β-D-arabinofuranoside	Nucleotide and its derivates	651000	619000	796000	1790000	1960000	2160000	1.42829	2.8606	1.51632	up
pma3649	5-Aminolevulinate	Organic acids	174000	14700	2630000	6550000	5840000	6370000	2.28577	6.65555	2.73456	up
pma6281	Methylglutaric acid	Organic acids	8300	7840	10500	66800	68900	72200	2.00968	7.80405	2.96422	up
pmb3101	2-Isopropylmalate	Organic acids	7910000	8230000	7690000	12700000	16400000	21300000	1.14915	2.11498	1.08064	up
pme0207	3-Hydroxybutyrate	Organic acids	67100	57700	88500	276000	363000	312000	1.70416	4.45851	2.15656	up
pme0234	Kynurenic acid	Organic acids	103000	68400	127000	261000	373000	448000	1.54522	3.62601	1.85838	up
pme0237	Ethyl 3,4-Dihydroxybenzoate (Ethyl protocatechuate)	Organic acids	59100	43900	34600	135000	176000	152000	1.52805	3.36483	1.75053	up
pme0274	6-Aminocaproic acid	Organic acids	2630000	1340000	4390000	9500000	10300000	9420000	1.54637	3.49522	1.80538	up
pme0282	Phthalic acid	Organic acids	145000	154000	159000	301000	311000	335000	1.1908	2.06769	1.04802	up
pme0289	4-Ethylbenzoic acid	Organic acids	14400	9	29400	37500	44000	36000	1.83002	2.6821	1.42336	up
pme0291	Dl-2-Aminooctanoic acid	Organic acids	51200	37300	96700	552000	533000	540000	2.073	8.7743	3.13328	up
pme0486	Methylmalonic acid	Organic acids	1280000	1160000	1510000	2650000	2590000	2670000	1.15939	2.00253	1.00183	up
pme1711	3-Hydroxy-3-methyl butyric acid	Organic acids	977000	998000	940000	2900000	3740000	3740000	1.56913	3.56089	1.83224	up
pme1830	Succinic acid	Organic acids	1350000	1100000	1420000	2450000	2790000	2580000	1.16331	2.02067	1.01484	up
pme1977	Suberic acid	Organic acids	408000	387000	416000	1240000	1070000	1180000	1.4384	2.88192	1.52703	up
pme2049	2-Hydroxybutanoic acid	Organic acids	969000	1120000	1010000	4370000	4780000	3890000	1.676	4.20781	2.07307	up
pme2050	Citric acid	Organic acids	890000	575000	591000	1790000	2560000	3150000	1.54992	3.64786	1.86705	up
pme2241	Citraconic acid	Organic acids	233000	538000	462000	363000	1180000	2060000	1.05226	2.92214	1.54703	up
pme2541	α-Hydroxyisobutyric acid	Organic acids	231000	254000	232000	1020000	1070000	886000	1.6686	4.15063	2.05333	up
pme2709	2-Hydroxy-2-methyl butyric acid	Organic acids	22500	25600	26300	161000	206000	169000	1.96517	7.2043	2.84886	up
pme3011	γ-aminobutyric acid	Organic acids	1780000	1190000	1720000	4480000	4650000	4420000	1.43501	2.88913	1.53063	up
pme3034	ethylmalonate	Organic acids	22100	22600	21800	49100	45900	45400	1.21024	2.11128	1.07812	up
pme3096	Aminomalonic acid	Organic acids	774000	714000	912000	1770000	1870000	1760000	1.25637	2.25	1.16993	up
pme3346	5-hydroxyhexanoic acid	Organic acids	732000	743000	704000	1110000	1540000	1860000	1.12899	2.06976	1.04946	up
pma6298	3-Hydroxypyridine	Others	95800	179000	833000	363000	898000	1180000	1.13547	2.20347	1.13977	up
pmb0064	DIMBOA glucoside	Others	634000	334000	1410000	1750000	1760000	1590000	1.16857	2.14466	1.10075	up
pmb0302	2-Aminoethylphosphonate	Others	95300	59200	240000	341000	296000	294000	1.25536	2.35995	1.23876	up
pmb2211	Cocamidopropyl betaine	Others	3020000	1530000	6620000	11300000	10200000	11500000	1.43007	2.95434	1.56284	up
pme2232	Lactucin	Others	47700	35200	80000	213000	218000	217000	1.63851	3.9779	1.99201	up
pme2828	4-Nitrophenol	Others	2220000	2480000	1870000	4910000	5300000	5730000	1.30947	2.42618	1.27869	up
pme3148	L-Palmitoylcarnitine	Others	10900	12400	30100	47500	40900	57600	1.3618	2.73408	1.45106	up
pmb0492	N',N",N"'-p-coumaroyl-cinnamoyl-caffeoyl spermidine	Phenolamides	789000	243000	1170000	3020000	3180000	3200000	1.67196	4.26885	2.09385	up
pmb2893	N-p-Coumaroyl hydroxyagmatine	Phenolamides	4810	5260	7370	14800	15200	16100	1.37011	2.64335	1.40237	up
pme1841	1,5-Diaminopentane	Phenolamides	20100	28800	30900	69100	77700	122000	1.48794	3.36842	1.75207	up
pmb3074	3-O-p-Coumaroyl quinic acid	Quinate and its derivatives	23100	22800	21300	46300	47000	91800	1.30483	2.75446	1.46177	up
pme2036	Quinic acid	Quinate and its derivatives	5010000	3890000	3880000	11500000	15500000	15300000	1.51627	3.30986	1.72677	up
pmb2222	Phytocassane C	Terpenoids	1770000	501000	4960000	5170000	9630000	9600000	1.51611	3.37436	1.75461	up
pma2172	Cinnamoyl tyramine	Tryptamine derivatives	931000	327000	1500000	1370000	1090000	9100000	1.12542	4.19144	2.06745	up
pme1453	Melatonin	Tryptamine derivatives	118000	87300	154000	386000	370000	368000	1.48598	3.12831	1.64538	up
pme2786	N-Acetyl-5-hydroxytryptamine	Tryptamine derivatives	164000	52000	332000	319000	389000	391000	1.10591	2.00547	1.00394	up
pmb0790	Pyridoxine di-O-hexoside	Vitamins	46500	36300	126000	168000	219000	179000	1.36449	2.71073	1.43868	up
pmb2648	Thiamine	Vitamins	6830	3490	4820	11400	8940	14100	1.20226	2.27477	1.18572	up
pme1709	Nicotinic Acid Methyl Ester (Methyl Nicotinate)	Vitamins	236000	186000	614000	657000	988000	1070000	1.31156	2.62066	1.38993	up
pme2165	Orotic acid	Vitamins	240000	180000	199000	326000	591000	583000	1.22896	2.42326	1.27695	up
